# Supplementary material for: Safety assessment of cenobamate: real-world adverse event analysis from the FAERS database
Source: Front Pharmacol. 2024 Mar 15;15:1369384. doi: 10.3389/fphar.2024.1369384 (PMC10978795; doi:10.3389/fphar.2024.1369384)
Supplement: Supplementary file 1 [file Table1.XLS]

## Sheet: Supplementary Table S1
Supplementary Table S1.Centobamate-related PTs and calculation process.
PT	SOC code	SOC	N	a	b	c	d	ROR	RORL	RORU	PRR	EBGM	EBGM05	IC025
Product use in unapproved indication	10022117	Injury, poisoning and procedural complications	49659292	26	7826	162259	49489181	1.01329	0.689457	1.48923	1.01325	0.00451819	0.0032737	-1.64723
Dehydration	10027433	Metabolism and nutrition disorders	49659292	14	7838	111114	49540326	0.796366	0.471409	1.34533	0.796729	0.727587	0.469189	-1.99401
Ear infection	10021881	Infections and infestations	49659292	4	7848	20016	49631424	1.26381	0.474156	3.36853	1.26367	0.220111	0.0969155	-1.32876
Abdominal pain upper	10017947	Gastrointestinal disorders	49659292	26	7826	164435	49487005	0.99984	0.680303	1.46946	0.99984	6.65e-07	4.82e-07	-1.66644
Drug ineffective	10018065	General disorders and administration site conditions	49659292	40	7812	1060709	48590731	0.234561	0.171917	0.32003	0.23846	99.4011	76.6453	-3.73421
Seizure	10029205	Nervous system disorders	49659292	648	7204	84897	49566543	52.5167	48.4468	56.9286	48.2652	29817.5	27871.3	3.91594
Diarrhoea	10017947	Gastrointestinal disorders	49659292	44	7808	505459	49145981	0.547917	0.407401	0.736898	0.550451	16.3191	12.7354	-2.52742
Abdominal discomfort	10017947	Gastrointestinal disorders	49659292	21	7831	132468	49518972	1.00245	0.653203	1.53843	1.00244	0.000125386	8.76e-05	-1.6627
Lethargy	10029205	Nervous system disorders	49659292	57	7795	48118	49603322	7.5381	5.80814	9.78332	7.49064	320.508	257.691	1.23736
Somnolence	10029205	Nervous system disorders	49659292	334	7518	164186	49487254	13.3906	11.9993	14.9433	12.8636	3659.1	3338.16	2.0163
Nausea	10017947	Gastrointestinal disorders	49659292	103	7749	638966	49012474	1.01958	0.839431	1.23839	1.01932	0.0382074	0.0324711	-1.6386
Hypersomnia	10029205	Nervous system disorders	49659292	76	7776	23013	49628427	21.0773	16.8088	26.4297	20.883	1434.68	1187.19	2.71342
Emotional disorder	10037175	Psychiatric disorders	49659292	13	7839	26091	49625349	3.15425	1.83044	5.43545	3.15068	19.0855	12.1046	-0.0111221
Mood swings	10037175	Psychiatric disorders	49659292	21	7831	27501	49623939	4.83888	3.15264	7.42703	4.82861	63.7366	44.5346	0.604446
Dizziness	10029205	Nervous system disorders	49659292	268	7584	407720	49243720	4.26801	3.77834	4.82114	4.15647	647.307	584.557	0.388433
Drug dose titration not performed	10022117	Injury, poisoning and procedural complications	49659292	3	7849	1239	49650201	15.3164	4.93194	47.5659	15.3109	40.0328	15.5105	2.26502
Drug interaction	10018065	General disorders and administration site conditions	49659292	53	7799	131197	49520243	2.56505	1.95773	3.36078	2.55449	50.2481	40.0806	-0.313539
Fall	10022117	Injury, poisoning and procedural complications	49659292	155	7697	271522	49379918	3.66231	3.12377	4.2937	3.60976	293.893	257.271	0.185099
Fatigue	10018065	General disorders and administration site conditions	49659292	340	7512	619137	49032303	3.58442	3.21521	3.99603	3.47251	605.794	553.125	0.129213
Memory impairment	10029205	Nervous system disorders	49659292	85	7767	113382	49538058	4.78146	3.86095	5.92143	4.74052	251.261	210.098	0.577973
Mental impairment	10029205	Nervous system disorders	49659292	17	7835	20050	49631390	5.37096	3.33649	8.64597	5.3615	60.2895	40.4797	0.755318
Panic attack	10037175	Psychiatric disorders	49659292	12	7840	30059	49621381	2.52673	1.43416	4.45166	2.5244	11.0487	6.87869	-0.330689
Slow speech	10029205	Nervous system disorders	49659292	13	7839	1760	49649680	46.7828	27.0979	80.7676	46.707	577.227	365.523	3.86757
Behcet's syndrome	10047065	Vascular disorders	49659292	1	7851	1054	49650386	6.00008	0.844271	42.6415	5.99944	4.16226	0.806684	0.915126
Illness	10018065	General disorders and administration site conditions	49659292	11	7841	49316	49602124	1.41102	0.78104	2.54914	1.41045	1.31487	0.801602	-1.17019
Dyspnoea	10038738	Respiratory, thoracic and mediastinal disorders	49659292	27	7825	460053	49191387	0.368944	0.252846	0.53835	0.371114	29.0414	21.1692	-3.09613
Decreased appetite	10027433	Metabolism and nutrition disorders	49659292	73	7779	181143	49470297	2.56284	2.03521	3.22727	2.54831	68.897	56.8109	-0.317023
Depressed mood	10037175	Psychiatric disorders	49659292	9	7843	41735	49609705	1.36404	0.709405	2.62276	1.36362	0.873209	0.505292	-1.2189
Nervousness	10037175	Psychiatric disorders	49659292	19	7833	46098	49605342	2.61019	1.66384	4.09479	2.60629	18.8193	12.9114	-0.284621
Retching	10017947	Gastrointestinal disorders	49659292	6	7846	17026	49634414	2.22932	1.00109	4.9645	2.22838	4.0628	2.07918	-0.510627
Confusional state	10037175	Psychiatric disorders	49659292	57	7795	134312	49517128	2.69587	2.07739	3.49849	2.68356	60.3412	48.5189	-0.242452
Feeling abnormal	10018065	General disorders and administration site conditions	49659292	130	7722	206494	49444946	4.03114	3.38939	4.7944	3.98096	291.209	251.88	0.326225
Off label use	10022117	Injury, poisoning and procedural complications	49659292	61	7791	594613	49056827	0.645954	0.502092	0.831037	0.648705	11.744	9.51176	-2.29049
Suicidal ideation	10037175	Psychiatric disorders	49659292	34	7818	75723	49575717	2.84724	2.03279	3.98802	2.83924	40.553	30.5901	-0.161145
Depression	10037175	Psychiatric disorders	49659292	55	7797	195663	49455777	1.78297	1.36756	2.32457	1.77748	18.7729	15.0363	-0.836553
Gait disturbance	10018065	General disorders and administration site conditions	49659292	121	7731	159407	49492033	4.85934	4.06033	5.81559	4.79987	364.889	313.966	0.595915
Haemorrhage	10047065	Vascular disorders	49659292	7	7845	83484	49567956	0.529789	0.252474	1.11171	0.530208	2.91848	1.56972	-2.58149
Malaise	10018065	General disorders and administration site conditions	49659292	33	7819	369119	49282321	0.563492	0.400305	0.793203	0.565326	11.1108	8.34624	-2.48895
Muscle spasms	10028395	Musculoskeletal and connective tissue disorders	49659292	8	7844	151754	49499686	0.332671	0.166304	0.665467	0.333351	10.6977	5.98879	-3.25095
Sedation	10029205	Nervous system disorders	49659292	22	7830	19742	49631698	7.06365	4.64722	10.7366	7.04666	114.067	80.3546	1.14924
Vision blurred	10015919	Eye disorders	49659292	70	7782	109538	49541902	4.06832	3.21504	5.14806	4.04096	160.442	131.759	0.347784
Aggression	10037175	Psychiatric disorders	49659292	20	7832	43056	49608384	2.94224	1.89694	4.56356	2.9373	25.5652	17.7071	-0.112209
Balance disorder	10029205	Nervous system disorders	49659292	109	7743	72342	49579098	9.64773	7.98474	11.6571	9.52769	831.92	710.12	1.58395
Nephrolithiasis	10038359	Renal and urinary disorders	49659292	5	7847	35786	49615654	0.88343	0.367577	2.12322	0.883504	0.0768489	0.0368969	-1.84493
Paranoia	10037175	Psychiatric disorders	49659292	4	7848	14644	49636796	1.72761	0.648142	4.6049	1.72724	1.22481	0.539272	-0.878069
Pneumonia aspiration	10021881	Infections and infestations	49659292	8	7844	20042	49631398	2.52562	1.26242	5.0528	2.52406	7.36204	4.12101	-0.330922
Food craving	10027433	Metabolism and nutrition disorders	49659292	1	7851	3014	49648426	2.09815	0.29541	14.9022	2.09801	0.574499	0.111399	-0.598253
Headache	10029205	Nervous system disorders	49659292	180	7672	514258	49137182	2.24178	1.93373	2.5989	2.21331	120.933	106.864	-0.520272
Loss of consciousness	10029205	Nervous system disorders	49659292	30	7822	106569	49544871	1.78308	1.24578	2.55212	1.78009	10.2749	7.61158	-0.83445
Choking	10038738	Respiratory, thoracic and mediastinal disorders	49659292	5	7847	15319	49636121	2.06459	0.858963	4.96241	2.06391	2.74209	1.31645	-0.621223
Cough	10038738	Respiratory, thoracic and mediastinal disorders	49659292	13	7839	219273	49432167	0.373858	0.21698	0.644162	0.374895	13.6093	8.63228	-3.08151
Dysarthria	10029205	Nervous system disorders	49659292	46	7806	31374	49620066	9.32002	6.9735	12.4561	9.27128	339.158	266.074	1.5446
Dysphagia	10017947	Gastrointestinal disorders	49659292	28	7824	74817	49576623	2.37141	1.63615	3.43707	2.36652	22.1192	16.2145	-0.42378
Neurological symptom	10029205	Nervous system disorders	49659292	3	7849	4535	49646905	4.18429	1.3487	12.9816	4.18307	7.26226	2.81607	0.397088
Vomiting	10017947	Gastrointestinal disorders	49659292	63	7789	375389	49276051	1.06173	0.828568	1.3605	1.06123	0.224242	0.182228	-1.58048
Wrong schedule	10022117	Injury, poisoning and procedural complications	49659292	2	7850	756	49650684	16.7326	4.17628	67.0405	16.7286	29.4992	9.23524	2.39117
Wrong technique in product usage process	10022117	Injury, poisoning and procedural complications	49659292	110	7742	149736	49501704	4.69714	3.89107	5.6702	4.64535	315.388	269.42	0.548739
Pulmonary embolism	10038738	Respiratory, thoracic and mediastinal disorders	49659292	4	7848	82126	49569314	0.307633	0.115427	0.8199	0.307986	6.22955	2.74306	-3.36513
Decreased interest	10037175	Psychiatric disorders	49659292	4	7848	5097	49646343	4.96448	1.86204	13.236	4.96246	12.6473	5.5673	0.643463
Product dispensing error	10022117	Injury, poisoning and procedural complications	49659292	5	7847	14106	49637334	2.24218	0.932838	5.38934	2.24139	3.43747	1.65028	-0.502264
Thrombosis	10047065	Vascular disorders	49659292	3	7849	67178	49584262	0.282113	0.0909637	0.874942	0.282388	5.47802	2.12482	-3.49032
Agitation	10037175	Psychiatric disorders	49659292	26	7826	63062	49588378	2.61244	1.77745	3.83968	2.6071	25.7794	18.678	-0.284161
Dementia	10029205	Nervous system disorders	49659292	2	7850	20982	49630458	0.602645	0.15068	2.41029	0.602746	0.523809	0.16423	-2.3966
Eczema	10040785	Skin and subcutaneous tissue disorders	49659292	4	7848	24110	49627330	1.04912	0.393616	2.79626	1.04909	0.0091926	0.00404759	-1.59717
Hallucination	10037175	Psychiatric disorders	49659292	15	7837	58916	49592524	1.61111	0.97074	2.6739	1.60994	3.46945	2.27071	-0.979374
Head discomfort	10029205	Nervous system disorders	49659292	9	7843	13549	49637891	4.20404	2.1861	8.08467	4.20036	21.9374	12.6927	0.403401
Nightmare	10037175	Psychiatric disorders	49659292	9	7843	29330	49622110	1.94144	1.00967	3.73309	1.94036	4.10271	2.37402	-0.710175
Ocular hyperaemia	10015919	Eye disorders	49659292	4	7848	34316	49617124	0.736946	0.276499	1.96416	0.73708	0.375354	0.165275	-2.10632
Pruritus	10040785	Skin and subcutaneous tissue disorders	49659292	46	7806	273061	49378379	1.06563	0.797483	1.42394	1.06525	0.184812	0.14501	-1.57504
Rash erythematous	10040785	Skin and subcutaneous tissue disorders	49659292	5	7847	33679	49617761	0.938738	0.390588	2.25616	0.938777	0.0199742	0.00959001	-1.7574
Gastroenteritis Escherichia coli	10021881	Infections and infestations	49659292	1	7851	325	49651115	19.459	2.73238	138.58	19.4567	17.4545	3.37694	2.60417
Arthralgia	10028395	Musculoskeletal and connective tissue disorders	49659292	11	7841	325643	49325797	0.212497	0.11763	0.383875	0.213601	32.0567	19.5441	-3.89304
Diplopia	10015919	Eye disorders	49659292	69	7783	20720	49630720	21.2355	16.7481	26.9253	21.0577	1314.43	1077.64	2.72539
Hallucination, visual	10037175	Psychiatric disorders	49659292	4	7848	16271	49635169	1.55481	0.58332	4.14425	1.55452	0.791295	0.348403	-1.03001
Hostility	10037175	Psychiatric disorders	49659292	1	7851	2378	49649062	2.65934	0.37439	18.8897	2.65913	1.03481	0.200642	-0.256672
Insomnia	10037175	Psychiatric disorders	49659292	75	7777	222133	49429307	2.14595	1.70939	2.69402	2.13501	45.4424	37.5672	-0.572227
Logorrhoea	10037175	Psychiatric disorders	49659292	3	7849	3068	49648372	6.18524	1.9933	19.1929	6.18326	13.023	5.04916	0.960174
Neck pain	10028395	Musculoskeletal and connective tissue disorders	49659292	4	7848	45553	49605887	0.555031	0.208248	1.47929	0.555258	1.42608	0.627935	-2.51492
Rash	10040785	Skin and subcutaneous tissue disorders	49659292	79	7773	337541	49313899	1.48485	1.18964	1.85331	1.47997	12.3783	10.2828	-1.10075
Chest pain	10018065	General disorders and administration site conditions	49659292	12	7840	156353	49495087	0.48453	0.275042	0.853579	0.485318	6.57005	4.09069	-2.70909
Hypotension	10047065	Vascular disorders	49659292	10	7842	164312	49487128	0.384057	0.206556	0.714092	0.384842	9.86516	5.87115	-3.04374
Abnormal behaviour	10037175	Psychiatric disorders	49659292	27	7825	35621	49615819	4.80611	3.29331	7.01382	4.79302	81.0415	59.0674	0.593801
Adverse reaction	10018065	General disorders and administration site conditions	49659292	4	7848	10707	49640733	2.36304	0.886492	6.29895	2.36235	3.14212	1.38339	-0.426522
Alopecia	10040785	Skin and subcutaneous tissue disorders	49659292	16	7836	164356	49487084	0.614797	0.376444	1.00407	0.615582	3.85335	2.55616	-2.3661
Migraine	10029205	Nervous system disorders	49659292	32	7820	73899	49577541	2.7453	1.93988	3.88513	2.73819	35.3459	26.433	-0.213408
Dyskinesia	10029205	Nervous system disorders	49659292	13	7839	33934	49617506	2.42484	1.4072	4.17839	2.42248	10.8619	6.88911	-0.390113
Limb injury	10022117	Injury, poisoning and procedural complications	49659292	7	7845	21127	49630313	2.09611	0.998821	4.39887	2.09513	4.00739	2.15523	-0.599524
Feeling drunk	10018065	General disorders and administration site conditions	49659292	32	7820	6347	49645093	32.0074	22.599	45.3328	31.8811	952.519	711.856	3.32101
Metabolic encephalopathy	10029205	Nervous system disorders	49659292	1	7851	2409	49649031	2.62512	0.369574	18.6465	2.62491	1.00551	0.194962	-0.275336
Overdose	10022117	Injury, poisoning and procedural complications	49659292	21	7831	175732	49475708	0.754994	0.491963	1.15865	0.755649	1.66501	1.16352	-2.07037
Poisoning	10022117	Injury, poisoning and procedural complications	49659292	1	7851	10771	49640669	0.587025	0.0826696	4.16838	0.587078	0.290466	0.0563344	-2.43471
Product dose omission issue	10022117	Injury, poisoning and procedural complications	49659292	446	7406	142703	49508737	20.893	18.9861	22.9913	19.763	7943.02	7331.75	2.63424
Cognitive disorder	10029205	Nervous system disorders	49659292	7	7845	37764	49613676	1.17227	0.558631	2.45998	1.17212	0.177024	0.0952106	-1.43719
Dysstasia	10029205	Nervous system disorders	49659292	17	7835	24515	49626925	4.39233	2.72866	7.07036	4.38499	44.4128	29.8207	0.465501
Pyrexia	10018065	General disorders and administration site conditions	49659292	15	7837	283781	49367659	0.332967	0.200632	0.552586	0.334241	20.0047	13.0934	-3.2471
Accident	10022117	Injury, poisoning and procedural complications	49659292	2	7850	9360	49642080	1.35125	0.337825	5.40477	1.35116	0.182522	0.0572223	-1.23235
Contusion	10022117	Injury, poisoning and procedural complications	49659292	22	7830	77772	49573668	1.79097	1.1785	2.72176	1.78876	7.66151	5.39795	-0.827455
Dermatitis acneiform	10040785	Skin and subcutaneous tissue disorders	49659292	1	7851	4704	49646736	1.34431	0.189294	9.54685	1.34426	0.0881547	0.0170955	-1.23999
Epistaxis	10038738	Respiratory, thoracic and mediastinal disorders	49659292	3	7849	62146	49589294	0.304987	0.0983389	0.945884	0.305253	4.74939	1.8422	-3.378
Face injury	10022117	Injury, poisoning and procedural complications	49659292	6	7846	2978	49648462	12.7492	5.72128	28.4102	12.7403	64.7858	33.1363	2.00161
Head injury	10022117	Injury, poisoning and procedural complications	49659292	18	7834	25354	49626086	4.49731	2.8315	7.14312	4.48929	48.8071	33.14	0.499394
Mouth haemorrhage	10017947	Gastrointestinal disorders	49659292	1	7851	5861	49645579	1.07891	0.151929	7.66175	1.0789	0.00576918	0.00111883	-1.55709
Tooth loss	10017947	Gastrointestinal disorders	49659292	1	7851	18074	49633366	0.34978	0.0492606	2.48364	0.349862	1.2085	0.23439	-3.18133
Chronic respiratory disease	10038738	Respiratory, thoracic and mediastinal disorders	49659292	1	7851	255	49651185	24.8007	3.47957	176.768	24.7977	22.7489	4.39823	2.95082
Incorrect route of product administration	10022117	Injury, poisoning and procedural complications	49659292	11	7841	11000	49640440	6.33088	3.50352	11.4399	6.32341	49.2588	30.0245	0.993064
Oxygen saturation decreased	10022891	Investigations	49659292	3	7849	42176	49609264	0.449577	0.144958	1.39433	0.449788	2.02075	0.783801	-2.81882
Death	10018065	General disorders and administration site conditions	49659292	11	7841	680289	48971151	0.100988	0.0559029	0.182432	0.102247	87.9102	53.5966	-4.95587
Dysphonia	10038738	Respiratory, thoracic and mediastinal disorders	49659292	7	7845	46877	49604563	0.944206	0.449955	1.98136	0.944256	0.0230541	0.0123996	-1.74899
COVID-19	10021881	Infections and infestations	49659292	13	7839	123931	49527509	0.662749	0.384641	1.14194	0.663308	2.22708	1.4126	-2.25839
Staring	10037175	Psychiatric disorders	49659292	7	7845	2075	49649365	21.3501	10.1621	44.8555	21.332	135.202	72.6451	2.74292
Aphasia	10029205	Nervous system disorders	49659292	19	7833	25370	49626070	4.74477	3.02428	7.44402	4.73571	55.9772	38.4019	0.57643
Generalised tonic-clonic seizure	10029205	Nervous system disorders	49659292	55	7797	12132	49639308	28.8621	22.1252	37.6504	28.667	1462.33	1170.72	3.16862
Status epilepticus	10029205	Nervous system disorders	49659292	7	7845	9144	49642296	4.84419	2.30794	10.1676	4.84076	21.319	11.4641	0.607885
Anger	10037175	Psychiatric disorders	49659292	28	7824	29300	49622140	6.0609	4.18127	8.7855	6.04285	117.791	86.3384	0.927796
Hemiparesis	10029205	Nervous system disorders	49659292	4	7848	14736	49636704	1.71682	0.644094	4.57614	1.71645	1.19623	0.526689	-0.887101
Mood altered	10037175	Psychiatric disorders	49659292	17	7835	22145	49629295	4.86264	3.02078	7.82755	4.85428	52.0081	34.9199	0.612067
Myoclonic epilepsy	10029205	Nervous system disorders	49659292	4	7848	1128	49650312	22.4344	8.40317	59.8942	22.4235	81.5847	35.8729	2.81366
Pain in extremity	10028395	Musculoskeletal and connective tissue disorders	49659292	19	7833	249405	49402035	0.480469	0.306294	0.753689	0.481726	10.647	7.30504	-2.71981
Blindness	10015919	Eye disorders	49659292	3	7849	32181	49619259	0.589329	0.190016	1.82778	0.589486	0.858115	0.332839	-2.42865
Tremor	10029205	Nervous system disorders	49659292	65	7787	139579	49511861	2.96096	2.31946	3.77987	2.94473	83.677	68.2142	-0.108527
Ageusia	10029205	Nervous system disorders	49659292	3	7849	20529	49630911	0.924041	0.297928	2.86597	0.92407	0.0187221	0.00726162	-1.78023
Anosmia	10029205	Nervous system disorders	49659292	2	7850	12007	49639433	1.0533	0.263345	4.2129	1.05329	0.00539226	0.00169057	-1.59152
Abortion spontaneous	10036585	Pregnancy, puerperium and perinatal conditions	49659292	2	7850	33932	49617508	0.372551	0.0931515	1.48998	0.372711	2.11283	0.662451	-3.09
Maternal exposure during pregnancy	10022117	Injury, poisoning and procedural complications	49659292	8	7844	62775	49588665	0.805653	0.40274	1.61165	0.805851	0.374627	0.209719	-1.97761
Hallucination, auditory	10037175	Psychiatric disorders	49659292	7	7845	12933	49638507	3.42472	1.63179	7.18762	3.42255	11.9998	6.45323	0.108129
Photopsia	10015919	Eye disorders	49659292	3	7849	5257	49646183	3.60956	1.16351	11.198	3.60857	5.65443	2.1927	0.184158
Cerebrovascular accident	10029205	Nervous system disorders	49659292	6	7846	145740	49505700	0.259764	0.116663	0.578399	0.26033	12.6463	6.47251	-3.60763
Joint injury	10022117	Injury, poisoning and procedural complications	49659292	7	7845	17352	49634088	2.55232	1.21618	5.35641	2.55094	6.60031	3.54966	-0.315668
Weight increased	10022891	Investigations	49659292	17	7835	178933	49472507	0.599906	0.372734	0.965534	0.600772	4.52591	3.03925	-2.40123
Infection	10021881	Infections and infestations	49659292	5	7847	111028	49540412	0.284311	0.118301	0.683281	0.284767	9.00179	4.32211	-3.47821
Pneumonia	10021881	Infections and infestations	49659292	10	7842	254966	49396474	0.247051	0.132871	0.459348	0.24801	22.9178	13.6394	-3.67757
Hospitalisation	10042613	Surgical and medical procedures	49659292	30	7822	109952	49541488	1.7281	1.20737	2.47342	1.72532	9.16548	6.78971	-0.879523
Asthenia	10018065	General disorders and administration site conditions	49659292	51	7801	305816	49345624	1.05489	0.800968	1.38932	1.05454	0.144707	0.114927	-1.58961
Fear of death	10037175	Psychiatric disorders	49659292	1	7851	1781	49649659	3.55081	0.499824	25.2254	3.55048	1.83117	0.355011	0.159835
Irritability	10037175	Psychiatric disorders	49659292	31	7821	51496	49599944	3.81775	2.68272	5.43299	3.80662	64.177	47.7711	0.261624
Speech disorder	10029205	Nervous system disorders	49659292	29	7823	43794	49607646	4.19912	2.91573	6.04743	4.18731	70.3732	51.8631	0.399041
Bradycardia	10007541	Cardiac disorders	49659292	7	7845	45047	49606393	0.9826	0.468251	2.06194	0.982616	0.00215453	0.0011588	-1.69155
Eye pain	10015919	Eye disorders	49659292	3	7849	40330	49611110	0.470173	0.151599	1.45821	0.470375	1.79033	0.694426	-2.75426
Gingival swelling	10017947	Gastrointestinal disorders	49659292	1	7851	3718	49647722	1.70085	0.239485	12.0796	1.70076	0.288674	0.0559788	-0.900853
Hyperhidrosis	10040785	Skin and subcutaneous tissue disorders	49659292	8	7844	108544	49542896	0.465509	0.232709	0.931201	0.466053	4.9042	2.74546	-2.76753
Leukopenia	10005329	Blood and lymphatic system disorders	49659292	2	7850	40120	49611320	0.315051	0.0787748	1.26001	0.315225	2.97738	0.933525	-3.33165
Lip swelling	10017947	Gastrointestinal disorders	49659292	4	7848	27183	49624257	0.93046	0.3491	2.47997	0.930495	0.0207754	0.00914766	-1.7702
Ocular discomfort	10015919	Eye disorders	49659292	6	7846	7051	49644389	5.38422	2.41732	11.9925	5.38086	21.3851	10.9422	0.760286
Oral pain	10017947	Gastrointestinal disorders	49659292	5	7847	18755	49632685	1.68623	0.701567	4.05289	1.68579	1.39509	0.669781	-0.91306
Presyncope	10029205	Nervous system disorders	49659292	3	7849	19362	49632078	0.979759	0.315891	3.0388	0.979767	0.00125384	0.000486315	-1.69581
Thrombocytopenia	10005329	Blood and lymphatic system disorders	49659292	3	7849	89194	49562246	0.212384	0.0684809	0.658681	0.212685	8.75885	3.39741	-3.89926
Abdominal pain	10017947	Gastrointestinal disorders	49659292	8	7844	188783	49462657	0.267219	0.133585	0.534537	0.267965	16.0587	8.99002	-3.56593
Adverse event	10018065	General disorders and administration site conditions	49659292	46	7806	75042	49576398	3.89314	2.91331	5.20251	3.87619	98.2605	77.0945	0.287751
Anxiety	10037175	Psychiatric disorders	49659292	53	7799	239585	49411855	1.40155	1.06973	1.83629	1.39884	6.05492	4.82983	-1.18207
Aura	10029205	Nervous system disorders	49659292	33	7819	1477	49649963	141.873	100.408	200.463	141.281	4496.2	3366.85	5.44293
Pain	10018065	General disorders and administration site conditions	49659292	25	7827	515174	49136266	0.304644	0.205719	0.451141	0.306858	39.5508	28.4758	-3.3704
Pancreatitis	10017947	Gastrointestinal disorders	49659292	1	7851	43698	49607742	0.144598	0.0203649	1.0267	0.144707	5.05955	0.981331	-4.45485
Exophthalmos	10015919	Eye disorders	49659292	1	7851	1641	49649799	3.85375	0.542442	27.3788	3.85339	2.11168	0.409377	0.277759
Mental status changes	10037175	Psychiatric disorders	49659292	4	7848	23300	49628140	1.08561	0.407305	2.89352	1.08556	0.0269849	0.0118817	-1.54788
Pericardial effusion	10007541	Cardiac disorders	49659292	2	7850	18304	49633136	0.690854	0.172733	2.7631	0.690932	0.276576	0.0867143	-2.19965
Pericarditis	10007541	Cardiac disorders	49659292	2	7850	10782	49640658	1.173	0.293268	4.69172	1.17296	0.0510082	0.0159918	-1.43632
Pleural effusion	10038738	Respiratory, thoracic and mediastinal disorders	49659292	3	7849	50773	49600667	0.373389	0.120393	1.15803	0.373628	3.15329	1.22309	-3.08643
Blood pressure increased	10022891	Investigations	49659292	6	7846	125491	49525949	0.301803	0.135542	0.672005	0.302336	9.68348	4.95612	-3.39183
Atonic seizures	10029205	Nervous system disorders	49659292	7	7845	511	49650929	86.6985	41.1096	182.844	86.6221	584.436	313.024	4.74626
Automatism	10037175	Psychiatric disorders	49659292	1	7851	196	49651244	32.2663	4.52178	230.244	32.2623	30.1397	5.82151	3.32589
Medication error	10022117	Injury, poisoning and procedural complications	49659292	3	7849	45645	49605795	0.415381	0.133932	1.28827	0.415604	2.46733	0.957021	-2.93284
Sitting disability	10041244	Social circumstances	49659292	2	7850	366	49651074	34.5627	8.60969	138.748	34.5542	64.8125	20.2576	3.4302
Bowel movement irregularity	10017947	Gastrointestinal disorders	49659292	2	7850	5728	49645712	2.2082	0.552021	8.83329	2.2079	1.32132	0.414214	-0.524238
Dysgraphia	10029205	Nervous system disorders	49659292	7	7845	5575	49645865	7.9459	3.78502	16.6809	7.93971	42.4111	22.8028	1.32086
Flatulence	10017947	Gastrointestinal disorders	49659292	7	7845	45273	49606167	0.977691	0.465911	2.05163	0.977711	0.0035597	0.00191457	-1.69877
Reading disorder	10037175	Psychiatric disorders	49659292	5	7847	1914	49649526	16.5287	6.86982	39.768	16.5188	72.7098	34.8779	2.37501
Feeling hot	10018065	General disorders and administration site conditions	49659292	7	7845	51115	49600325	0.865847	0.412616	1.81692	0.865967	0.145348	0.0781751	-1.87383
Head banging	10037175	Psychiatric disorders	49659292	4	7848	476	49650964	53.1645	19.8665	142.273	53.1379	202.924	89.0487	4.04844
Loss of personal independence in daily activities	10041244	Social circumstances	49659292	6	7846	32938	49618502	1.15199	0.517341	2.5652	1.15188	0.120207	0.0615207	-1.46232
Moaning	10018065	General disorders and administration site conditions	49659292	2	7850	901	49650539	14.0398	3.50521	56.2348	14.0364	24.1622	7.56626	2.13917
Osteoporosis	10028395	Musculoskeletal and connective tissue disorders	49659292	1	7851	34643	49616797	0.182427	0.0256924	1.2953	0.182531	3.66351	0.710557	-4.11987
Vertigo	10013993	Ear and labyrinth disorders	49659292	23	7829	50895	49600545	2.86308	1.90126	4.31146	2.85762	27.7898	19.7297	-0.151858
Formication	10029205	Nervous system disorders	49659292	2	7850	6116	49645324	2.0681	0.517005	8.27271	2.06783	1.10263	0.345661	-0.618736
Cystitis	10021881	Infections and infestations	49659292	2	7850	27141	49624299	0.465832	0.116474	1.86307	0.465968	1.22466	0.383973	-2.76787
Focal dyscognitive seizures	10029205	Nervous system disorders	49659292	8	7844	944	49650496	53.6419	26.7379	107.617	53.5882	409.394	228.63	4.06308
Intentional self-injury	10037175	Psychiatric disorders	49659292	6	7846	16837	49634603	2.25436	1.01233	5.02025	2.2534	4.18297	2.14067	-0.49453
Psychotic disorder	10037175	Psychiatric disorders	49659292	4	7848	24536	49626904	1.03089	0.386779	2.74768	1.03088	0.00370108	0.00162962	-1.62243
Deafness unilateral	10013993	Ear and labyrinth disorders	49659292	1	7851	4460	49646980	1.41786	0.199649	10.0693	1.41781	0.123104	0.0238729	-1.16319
Gastrointestinal disorder	10017947	Gastrointestinal disorders	49659292	8	7844	60431	49591009	0.836942	0.418381	1.67425	0.837109	0.25385	0.142107	-1.92272
Myocardial infarction	10007541	Cardiac disorders	49659292	2	7850	158341	49493099	0.0796364	0.0199127	0.318488	0.0798708	21.2677	6.6684	-5.31219
Pulmonary hypertension	10038738	Respiratory, thoracic and mediastinal disorders	49659292	1	7851	17837	49633603	0.354429	0.0499153	2.51666	0.354511	1.17565	0.228019	-3.16229
Gait inability	10018065	General disorders and administration site conditions	49659292	16	7836	21962	49629478	4.61417	2.82484	7.53689	4.6068	45.1691	29.9595	0.536631
Mobility decreased	10028395	Musculoskeletal and connective tissue disorders	49659292	4	7848	57111	49594329	0.442602	0.166066	1.17963	0.442886	2.80625	1.23567	-2.84111
Visual impairment	10015919	Eye disorders	49659292	26	7826	94740	49556700	1.73781	1.1824	2.55411	1.73537	8.11524	5.87987	-0.871151
Facial bones fracture	10022117	Injury, poisoning and procedural complications	49659292	4	7848	3636	49647804	6.95949	2.60991	18.5579	6.95645	20.3799	8.97002	1.13011
Psychiatric symptom	10037175	Psychiatric disorders	49659292	2	7850	6191	49645249	2.04304	0.510742	8.17246	2.04278	1.0644	0.333678	-0.636309
Coronavirus infection	10021881	Infections and infestations	49659292	3	7849	5167	49646273	3.67244	1.18377	11.3931	3.67142	5.82861	2.26023	0.209048
Urticaria	10040785	Skin and subcutaneous tissue disorders	49659292	12	7840	129905	49521535	0.58349	0.331214	1.02792	0.584127	3.562	2.21779	-2.44177
Acute psychosis	10037175	Psychiatric disorders	49659292	1	7851	2015	49649425	3.13844	0.441806	22.2945	3.13817	1.45616	0.282322	-0.018001
Intentional underdose	10022117	Injury, poisoning and procedural complications	49659292	4	7848	6149	49645291	4.11504	1.54354	10.9706	4.11346	9.42129	4.14746	0.373037
Stupor	10029205	Nervous system disorders	49659292	3	7849	2845	49648595	6.67009	2.14945	20.6983	6.66792	14.4393	5.59805	1.06887
SARS-CoV-2 test positive	10022891	Investigations	49659292	6	7846	10713	49640727	3.54348	1.59108	7.89165	3.54154	10.9396	5.59807	0.157364
Urinary tract infection	10021881	Infections and infestations	49659292	10	7842	134727	49516713	0.468673	0.252064	0.871426	0.46935	6.01543	3.58001	-2.75736
Syncope	10029205	Nervous system disorders	49659292	8	7844	83574	49567866	0.604897	0.302387	1.21004	0.6053	2.06227	1.15449	-2.39042
Bipolar I disorder	10037175	Psychiatric disorders	49659292	1	7851	1930	49649510	3.27667	0.461255	23.2769	3.27638	1.58084	0.306489	0.044092
Self-injurious ideation	10037175	Psychiatric disorders	49659292	2	7850	3399	49648041	3.72144	0.930157	14.889	3.72075	3.97696	1.24654	0.22804
Therapy cessation	10042613	Surgical and medical procedures	49659292	26	7826	39325	49612115	4.19134	2.85156	6.16059	4.18077	62.9272	45.5909	0.396781
Hip fracture	10022117	Injury, poisoning and procedural complications	49659292	1	7851	25750	49625690	0.245473	0.0345714	1.74298	0.245569	2.31885	0.449749	-3.69192
Disorientation	10037175	Psychiatric disorders	49659292	15	7837	34255	49617185	2.77236	1.67035	4.60141	2.76897	16.9561	11.0971	-0.197324
Product supply issue	10077536	Product issues	49659292	7	7845	4425	49647015	10.0112	4.76823	21.019	10.0031	56.6372	30.4485	1.65357
Renal injury	10038359	Renal and urinary disorders	49659292	2	7850	28066	49623374	0.45047	0.112633	1.80163	0.45061	1.34031	0.420234	-2.81621
Burns third degree	10022117	Injury, poisoning and procedural complications	49659292	1	7851	905	49650535	6.98796	0.983125	49.6697	6.9872	5.12475	0.993095	1.1344
Chills	10018065	General disorders and administration site conditions	49659292	10	7842	96746	49554694	0.653168	0.351286	1.21448	0.65361	1.83914	1.09453	-2.27964
Discomfort	10018065	General disorders and administration site conditions	49659292	5	7847	44513	49606927	0.710104	0.295463	1.70663	0.710288	0.5913	0.283899	-2.15971
Disturbance in attention	10029205	Nervous system disorders	49659292	33	7819	45762	49605678	4.57498	3.24972	6.44069	4.55995	91.7339	68.903	0.521954
Negative thoughts	10037175	Psychiatric disorders	49659292	3	7849	2399	49649041	7.9102	2.5488	24.5493	7.90756	18.0803	7.00902	1.31442
Tension	10037175	Psychiatric disorders	49659292	2	7850	5195	49646245	2.43479	0.608649	9.73991	2.43442	1.68992	0.529753	-0.383427
Abnormal dreams	10037175	Psychiatric disorders	49659292	8	7844	24370	49627070	2.0769	1.03815	4.15498	2.0758	4.46108	2.4972	-0.612877
Bone pain	10028395	Musculoskeletal and connective tissue disorders	49659292	7	7845	48334	49603106	0.915717	0.43638	1.92158	0.915792	0.054246	0.029176	-1.79314
Sleep talking	10037175	Psychiatric disorders	49659292	2	7850	1375	49650065	9.19978	2.29806	36.8293	9.19769	14.592	4.57144	1.53139
Epilepsy	10029205	Nervous system disorders	49659292	12	7840	23627	49627813	3.21501	1.82476	5.66444	3.21162	18.2753	11.3775	0.0164926
Paracentesis	10042613	Surgical and medical procedures	49659292	1	7851	531	49650909	11.9099	1.67431	84.7189	11.9085	9.9738	1.93153	1.90055
Colitis	10017947	Gastrointestinal disorders	49659292	2	7850	27902	49623538	0.453119	0.113296	1.81223	0.453259	1.31965	0.413758	-2.80776
Gastrointestinal infection	10021881	Infections and infestations	49659292	2	7850	6982	49644458	1.81155	0.452884	7.24629	1.81135	0.726739	0.22783	-0.809678
Skin laceration	10022117	Injury, poisoning and procedural complications	49659292	5	7847	7844	49643596	4.03266	1.67754	9.69417	4.03073	11.3887	5.46695	0.343834
Behaviour disorder	10037175	Psychiatric disorders	49659292	12	7840	3253	49648187	23.3606	13.247	41.1955	23.3265	255.506	158.949	2.87185
Crying	10018065	General disorders and administration site conditions	49659292	16	7836	31782	49619658	3.18785	1.95175	5.20683	3.18339	23.9637	15.8952	0.00379017
Dysphemia	10037175	Psychiatric disorders	49659292	8	7844	3679	49647761	13.7633	6.87529	27.552	13.7503	94.3859	52.8067	2.11161
Dysuria	10038359	Renal and urinary disorders	49659292	2	7850	30882	49620558	0.409371	0.102357	1.63725	0.409521	1.70375	0.534186	-2.95414
Frustration tolerance decreased	10037175	Psychiatric disorders	49659292	3	7849	6043	49645397	3.14003	1.0122	9.74091	3.13921	4.37164	1.69532	-0.0166987
Misophonia	10013993	Ear and labyrinth disorders	49659292	1	7851	50	49651390	126.484	17.4701	915.751	126.468	122.036	23.2869	5.24072
Muscle twitching	10028395	Musculoskeletal and connective tissue disorders	49659292	12	7840	19415	49632025	3.91282	2.22076	6.89412	3.90837	25.9649	16.1644	0.299576
Surgery	10042613	Surgical and medical procedures	49659292	2	7850	41346	49610094	0.305701	0.0764371	1.22261	0.305878	3.15279	0.988522	-3.37507
Thinking abnormal	10037175	Psychiatric disorders	49659292	7	7845	16321	49635119	2.71361	1.29302	5.69495	2.71208	7.56486	4.06837	-0.227341
Sleep terror	10037175	Psychiatric disorders	49659292	2	7850	3090	49648350	4.09361	1.02314	16.3787	4.09282	4.67158	1.46421	0.365385
Constipation	10017947	Gastrointestinal disorders	49659292	32	7820	166209	49485231	1.21833	0.860928	1.7241	1.21744	1.24666	0.932332	-1.38241
Drug level increased	10022891	Investigations	49659292	9	7843	13547	49637893	4.20466	2.18642	8.08587	4.20098	21.9426	12.6958	0.403614
Screaming	10018065	General disorders and administration site conditions	49659292	4	7848	5256	49646184	4.81428	1.80573	12.8354	4.81234	12.0726	5.31441	0.599195
Terminal insomnia	10037175	Psychiatric disorders	49659292	1	7851	1082	49650358	5.84481	0.822442	41.537	5.84419	4.01168	0.777515	0.877396
Glaucoma	10015919	Eye disorders	49659292	1	7851	15833	49635607	0.399305	0.056235	2.83533	0.399382	0.903482	0.17523	-2.99038
Bipolar disorder	10037175	Psychiatric disorders	49659292	1	7851	9490	49641950	0.666281	0.0938299	4.73123	0.666324	0.16711	0.0324098	-2.25209
Sluggishness	10018065	General disorders and administration site conditions	49659292	3	7849	8394	49643046	2.26046	0.728726	7.01178	2.25998	2.10698	0.817136	-0.490476
Mental disorder	10037175	Psychiatric disorders	49659292	5	7847	35649	49615791	0.886827	0.36899	2.13139	0.886899	0.0721571	0.0346442	-1.8394
Partial seizures	10029205	Nervous system disorders	49659292	26	7826	4067	49647373	40.556	27.5619	59.6763	40.4251	993.426	719.079	3.6614
Cardiac failure congestive	10007541	Cardiac disorders	49659292	2	7850	74484	49576956	0.169581	0.0424025	0.678209	0.169793	8.13064	2.54931	-4.2242
Cardio-respiratory arrest	10007541	Cardiac disorders	49659292	2	7850	36188	49615252	0.34931	0.0873406	1.39703	0.349476	2.42344	0.759841	-3.18286
Drug intolerance	10018065	General disorders and administration site conditions	49659292	22	7830	74321	49577119	1.87426	1.2333	2.84834	1.87181	8.94396	6.30149	-0.761994
Brain operation	10042613	Surgical and medical procedures	49659292	2	7850	1615	49649825	7.83259	1.95684	31.3513	7.83085	11.9028	3.72941	1.29987
Motor dysfunction	10029205	Nervous system disorders	49659292	8	7844	8175	49643265	6.19334	3.09509	12.393	6.18805	34.7689	19.4591	0.961798
Impaired gastric emptying	10017947	Gastrointestinal disorders	49659292	3	7849	6108	49645332	3.10661	1.00143	9.63721	3.1058	4.28176	1.66046	-0.0321219
Petit mal epilepsy	10029205	Nervous system disorders	49659292	21	7831	4081	49647359	32.6236	21.2351	50.1197	32.539	638.731	445.95	3.35011
Amnesia	10029205	Nervous system disorders	49659292	30	7822	55642	49595798	3.41858	2.38834	4.89323	3.40934	51.1093	37.8598	0.102699
Heart rate decreased	10022891	Investigations	49659292	2	7850	29404	49622036	0.42996	0.107505	1.7196	0.430106	1.51102	0.47376	-2.88339
Myoclonus	10029205	Nervous system disorders	49659292	5	7847	9812	49641628	3.2237	1.3411	7.74906	3.22229	7.66073	3.67759	0.0211243
Peripheral coldness	10047065	Vascular disorders	49659292	1	7851	11411	49640029	0.554094	0.0780323	3.93452	0.554151	0.358765	0.069581	-2.51797
Eye injury	10022117	Injury, poisoning and procedural complications	49659292	2	7850	2239	49649201	5.64961	1.4118	22.6082	5.64843	7.64445	2.39566	0.829476
Troponin increased	10022891	Investigations	49659292	1	7851	5543	49645897	1.14081	0.160644	8.10143	1.14079	0.0173749	0.00336954	-1.47664
Chest discomfort	10018065	General disorders and administration site conditions	49659292	9	7843	81168	49570272	0.700804	0.364485	1.34746	0.701147	1.14818	0.664426	-2.17837
Epigastric discomfort	10017947	Gastrointestinal disorders	49659292	1	7851	3266	49648174	1.93625	0.272622	13.7519	1.93613	0.452518	0.0877483	-0.713998
Intentional dose omission	10022117	Injury, poisoning and procedural complications	49659292	4	7848	11716	49639724	2.15949	0.810142	5.75626	2.1589	2.48813	1.09547	-0.556381
Product dose omission in error	10022117	Injury, poisoning and procedural complications	49659292	4	7848	9879	49641561	2.56114	0.960794	6.82711	2.56035	3.80289	1.67428	-0.310469
Unresponsive to stimuli	10029205	Nervous system disorders	49659292	7	7845	20942	49630498	2.11464	1.00765	4.43775	2.11364	4.10767	2.20917	-0.586841
Incorrect dose administered	10022117	Injury, poisoning and procedural complications	49659292	16	7836	152095	49499345	0.664523	0.40689	1.08528	0.665207	2.70398	1.79371	-2.25426
Completed suicide	10037175	Psychiatric disorders	49659292	2	7850	72633	49578807	0.173909	0.0434847	0.695519	0.17412	7.84586	2.46001	-4.18789
Wrong dose	10022117	Injury, poisoning and procedural complications	49659292	5	7847	1675	49649765	18.8873	7.84881	45.45	18.8759	84.3951	40.4777	2.56671
Hypervigilance	10037175	Psychiatric disorders	49659292	2	7850	789	49650651	16.0328	4.00192	64.2316	16.0289	28.1118	8.80147	2.32983
Intentional overdose	10022117	Injury, poisoning and procedural complications	49659292	6	7846	48934	49602506	0.775168	0.348124	1.72607	0.77534	0.390919	0.200072	-2.0333
Psychogenic seizure	10029205	Nervous system disorders	49659292	1	7851	735	49650705	8.60425	1.21022	61.1735	8.60328	6.71049	1.30011	1.43357
Suicide attempt	10037175	Psychiatric disorders	49659292	8	7844	49733	49601707	1.0172	0.508482	2.03485	1.01718	0.00232271	0.00130026	-1.64168
Sleep attacks	10037175	Psychiatric disorders	49659292	1	7851	397	49651043	15.9299	2.23805	113.385	15.928	13.9557	2.70127	2.31764
Renal failure	10038359	Renal and urinary disorders	49659292	3	7849	117934	49533506	0.160534	0.0517626	0.497872	0.160855	13.1639	5.10606	-4.3022
Injury	10022117	Injury, poisoning and procedural complications	49659292	4	7848	62713	49588727	0.40302	0.151215	1.07413	0.403324	3.53512	1.55661	-2.97609
Nasal injury	10022117	Injury, poisoning and procedural complications	49659292	1	7851	513	49650927	12.3278	1.73294	87.6972	12.3263	10.3873	2.01151	1.95005
Choking sensation	10038738	Respiratory, thoracic and mediastinal disorders	49659292	3	7849	4470	49646970	4.24514	1.3683	13.1705	4.2439	7.43428	2.88276	0.417894
Lip pain	10017947	Gastrointestinal disorders	49659292	2	7850	2371	49649069	5.33507	1.33324	21.3487	5.33396	7.03728	2.20545	0.746969
Swelling face	10018065	General disorders and administration site conditions	49659292	7	7845	53064	49598376	0.834013	0.397446	1.75012	0.83416	0.23101	0.124249	-1.92781
Upper limb fracture	10022117	Injury, poisoning and procedural complications	49659292	5	7847	17267	49634173	1.8316	0.76204	4.40233	1.83107	1.8861	0.905508	-0.793847
Facial paralysis	10029205	Nervous system disorders	49659292	2	7850	6503	49644937	1.94501	0.48624	7.78023	1.94477	0.917774	0.287715	-0.7072
Unintended pregnancy	10036585	Pregnancy, puerperium and perinatal conditions	49659292	1	7851	8604	49642836	0.734905	0.103493	5.21858	0.734939	0.0956018	0.0185411	-2.11073
Drug level decreased	10022891	Investigations	49659292	1	7851	7865	49643575	0.803969	0.113218	5.70906	0.803994	0.0477858	0.00926757	-1.98121
Heart rate increased	10022891	Investigations	49659292	10	7842	80674	49570766	0.783547	0.421404	1.45691	0.783823	0.597109	0.355357	-2.01758
Nasopharyngitis	10021881	Infections and infestations	49659292	9	7843	143369	49508071	0.396261	0.206096	0.761889	0.396953	8.26865	4.78494	-2.99904
Personality disorder	10037175	Psychiatric disorders	49659292	3	7849	2223	49649217	8.5365	2.75045	26.4945	8.53362	19.9264	7.72431	1.42412
Depressed level of consciousness	10029205	Nervous system disorders	49659292	2	7850	33154	49618286	0.381299	0.0953388	1.52497	0.381457	2.00719	0.629328	-3.05654
Eye movement disorder	10015919	Eye disorders	49659292	10	7842	5637	49645803	11.2307	6.03697	20.8928	11.2177	92.9141	55.2723	1.81873
Therapy interrupted	10042613	Surgical and medical procedures	49659292	43	7809	32273	49619167	8.4661	6.27235	11.4271	8.42521	281.196	218.788	1.40674
Thermal burn	10022117	Injury, poisoning and procedural complications	49659292	3	7849	6011	49645429	3.15674	1.01759	9.79279	3.15592	4.41669	1.71278	-0.00904483
Neuropathy peripheral	10029205	Nervous system disorders	49659292	1	7851	72135	49579305	0.0875446	0.0123297	0.621594	0.0876608	9.50895	1.84433	-5.17795
Erectile dysfunction	10038604	Reproductive system and breast disorders	49659292	9	7843	20494	49630946	2.77898	1.44518	5.3438	2.77695	10.2332	5.9212	-0.193227
Product availability issue	10077536	Product issues	49659292	51	7801	11422	49640018	28.4125	21.5606	37.4419	28.2345	1334.12	1059.04	3.14677
Neck injury	10022117	Injury, poisoning and procedural complications	49659292	2	7850	2502	49648938	5.05572	1.26347	20.2303	5.05469	6.50018	2.03717	0.669501
Hypersensitivity	10021428	Immune system disorders	49659292	16	7836	150639	49500801	0.670966	0.410835	1.0958	0.671636	2.57614	1.7089	-2.24039
Drooling	10029205	Nervous system disorders	49659292	9	7843	5328	49646112	10.6926	5.55828	20.5694	10.6814	78.8508	45.6095	1.74816
Tachycardia	10007541	Cardiac disorders	49659292	6	7846	72539	49578901	0.522671	0.234732	1.16381	0.523036	2.61331	1.33751	-2.60114
Acne	10040785	Skin and subcutaneous tissue disorders	49659292	6	7846	65848	49585592	0.575859	0.258618	1.28225	0.576183	1.87277	0.958493	-2.46154
Blood blister	10040785	Skin and subcutaneous tissue disorders	49659292	1	7851	2647	49648793	2.38907	0.336355	16.9692	2.3889	0.807239	0.156523	-0.411113
Haemorrhoids	10017947	Gastrointestinal disorders	49659292	1	7851	16204	49635236	0.39016	0.0549472	2.77039	0.390238	0.95303	0.18484	-3.02379
Rectal discharge	10017947	Gastrointestinal disorders	49659292	1	7851	3392	49648048	1.86432	0.262497	13.2409	1.86421	0.400542	0.0776703	-0.768565
Rectal haemorrhage	10017947	Gastrointestinal disorders	49659292	2	7850	36175	49615265	0.349436	0.087372	1.39753	0.349601	2.42164	0.759275	-3.18234
Steatorrhoea	10017947	Gastrointestinal disorders	49659292	1	7851	2314	49649126	2.7329	0.384741	19.4124	2.73268	1.09819	0.21293	-0.217358
Vagal nerve stimulator implantation	10042613	Surgical and medical procedures	49659292	2	7850	99	49651341	127.778	31.5086	518.183	127.746	246.527	76.4025	5.27799
Eating disorder	10037175	Psychiatric disorders	49659292	6	7846	17696	49633744	2.14489	0.963175	4.77644	2.14401	3.66264	1.8744	-0.566286
Sudden unexplained death in epilepsy	10018065	General disorders and administration site conditions	49659292	2	7850	437	49651003	28.9472	7.21528	116.134	28.9401	53.704	16.7942	3.17677
Gastric disorder	10017947	Gastrointestinal disorders	49659292	3	7849	34422	49617018	0.550936	0.177638	1.70871	0.551108	1.09757	0.425717	-2.52576
Nervous system disorder	10029205	Nervous system disorders	49659292	2	7850	27351	49624089	0.462253	0.115579	1.84876	0.46239	1.25073	0.392148	-2.77899
Neurogenic bowel	10017947	Gastrointestinal disorders	49659292	1	7851	187	49651253	33.8192	4.73827	241.384	33.815	31.6753	6.1169	3.39276
Neutropenia	10005329	Blood and lymphatic system disorders	49659292	2	7850	104169	49547271	0.121183	0.030301	0.484647	0.121407	12.7428	3.99545	-4.7081
Weight decreased	10022891	Investigations	49659292	26	7826	227102	49424338	0.723025	0.491959	1.06262	0.723942	2.74923	1.99199	-2.1322
No adverse event	10018065	General disorders and administration site conditions	49659292	5	7847	119732	49531708	0.263596	0.109682	0.633497	0.264065	10.2794	4.93554	-3.58709
Cardiac arrest	10007541	Cardiac disorders	49659292	4	7848	69973	49581467	0.361152	0.135507	0.962541	0.361477	4.51772	1.98928	-3.13411
Drowning	10018065	General disorders and administration site conditions	49659292	2	7850	849	49650591	14.8997	3.71955	59.6848	14.8961	25.8661	8.09919	2.22457
Pulseless electrical activity	10007541	Cardiac disorders	49659292	1	7851	3276	49648164	1.93034	0.27179	13.7099	1.93022	0.448191	0.0869093	-0.718405
Abscess	10021881	Infections and infestations	49659292	3	7849	12880	49638560	1.47303	0.474907	4.5689	1.47284	0.455421	0.176633	-1.1079
Loose tooth	10017947	Gastrointestinal disorders	49659292	1	7851	2775	49648665	2.27887	0.320845	16.1862	2.27871	0.717334	0.139093	-0.479174
Tooth injury	10022117	Injury, poisoning and procedural complications	49659292	3	7849	3746	49647694	5.06569	1.63267	15.7174	5.06413	9.77771	3.79123	0.672523
Venous thrombosis	10047065	Vascular disorders	49659292	1	7851	3323	49648117	1.90304	0.267946	13.516	1.90292	0.42833	0.0830583	-0.738939
Groin pain	10028395	Musculoskeletal and connective tissue disorders	49659292	4	7848	7434	49644006	3.40365	1.27677	9.07354	3.40243	6.78271	2.98604	0.0994823
Myalgia	10028395	Musculoskeletal and connective tissue disorders	49659292	18	7834	139525	49511915	0.815355	0.513416	1.29486	0.815778	0.750843	0.50988	-1.95993
Altered state of consciousness	10029205	Nervous system disorders	49659292	2	7850	16477	49634963	0.767485	0.191891	3.06962	0.767544	0.140831	0.0441542	-2.04798
COVID-19 pneumonia	10021881	Infections and infestations	49659292	2	7850	8918	49642522	1.41823	0.354569	5.67273	1.41812	0.246551	0.0772954	-1.16259
Language disorder	10029205	Nervous system disorders	49659292	6	7846	1780	49649660	21.3304	9.56695	47.5582	21.3149	115.785	59.1941	2.74157
Cold sweat	10040785	Skin and subcutaneous tissue disorders	49659292	5	7847	14658	49636782	2.15772	0.897704	5.1863	2.15698	3.10283	1.48963	-0.557618
Nasal congestion	10038738	Respiratory, thoracic and mediastinal disorders	49659292	6	7846	44704	49606736	0.848589	0.381095	1.88956	0.848704	0.16195	0.0828854	-1.90289
Lacrimation increased	10015919	Eye disorders	49659292	4	7848	22183	49629257	1.1403	0.427822	3.0393	1.14023	0.0689997	0.030381	-1.47702
Pharyngitis	10021881	Infections and infestations	49659292	1	7851	10510	49640930	0.601606	0.0847228	4.27193	0.601657	0.263765	0.0511557	-2.39933
Ear pain	10013993	Ear and labyrinth disorders	49659292	5	7847	15741	49635699	2.00922	0.835931	4.82932	2.00858	2.53222	1.2157	-0.660411
Pharyngeal swelling	10038738	Respiratory, thoracic and mediastinal disorders	49659292	2	7850	5969	49645471	2.11904	0.529736	8.47652	2.11875	1.1812	0.370291	-0.583658
Palpitations	10007541	Cardiac disorders	49659292	14	7838	96043	49555397	0.921612	0.545545	1.55692	0.921752	0.093163	0.0600765	-1.78376
Coordination abnormal	10029205	Nervous system disorders	49659292	13	7839	12420	49639020	6.62803	3.84574	11.4232	6.61871	61.958	39.2907	1.05887
Hypoaesthesia	10029205	Nervous system disorders	49659292	16	7836	124019	49527421	0.815423	0.499284	1.33174	0.815799	0.667036	0.442482	-1.95989
Eye contusion	10022117	Injury, poisoning and procedural complications	49659292	4	7848	1539	49649901	16.443	6.16185	43.8784	16.4351	57.8354	25.4401	2.36738
Ataxia	10029205	Nervous system disorders	49659292	7	7845	10106	49641334	4.38298	2.08826	9.19928	4.37996	18.249	9.81348	0.463702
Impaired quality of life	10041244	Social circumstances	49659292	6	7846	9807	49641633	3.87091	1.73806	8.62104	3.86871	12.7579	6.52841	0.284747
Mouth injury	10022117	Injury, poisoning and procedural complications	49659292	2	7850	1241	49650199	10.1932	2.54593	40.8105	10.1908	16.5517	5.1849	1.6789
Personality change	10037175	Psychiatric disorders	49659292	8	7844	8246	49643194	6.14001	3.06845	12.2862	6.13477	34.3546	19.2273	0.949337
Blister	10040785	Skin and subcutaneous tissue disorders	49659292	5	7847	43806	49607634	0.721575	0.300236	1.7342	0.721752	0.53676	0.257713	-2.13662
Thyroid function test abnormal	10022891	Investigations	49659292	1	7851	3714	49647726	1.70268	0.239743	12.0926	1.70259	0.289873	0.0562113	-0.899302
Liver function test abnormal	10022891	Investigations	49659292	1	7851	26221	49625219	0.241062	0.0339501	1.71165	0.241158	2.38898	0.463352	-3.71807
Rash pruritic	10040785	Skin and subcutaneous tissue disorders	49659292	18	7834	41978	49609462	2.71539	1.70972	4.3126	2.71145	19.4528	13.2092	-0.227582
Condition aggravated	10018065	General disorders and administration site conditions	49659292	26	7826	225393	49426047	0.728533	0.495707	1.07071	0.729431	2.62101	1.8991	-2.1213
Product use issue	10022117	Injury, poisoning and procedural complications	49659292	74	7778	143703	49507737	3.27771	2.6069	4.12115	3.25625	115.964	95.7443	0.0364798
Blood sodium decreased	10022891	Investigations	49659292	6	7846	15471	49635969	2.45347	1.10172	5.46373	2.45236	5.1604	2.64085	-0.37252
Adverse drug reaction	10018065	General disorders and administration site conditions	49659292	11	7841	65782	49585658	1.05748	0.585352	1.9104	1.05739	0.0343087	0.0209163	-1.58574
Oropharyngeal pain	10038738	Respiratory, thoracic and mediastinal disorders	49659292	9	7843	74101	49577339	0.767749	0.399301	1.47618	0.768016	0.631519	0.365444	-2.04697
Lower limb fracture	10022117	Injury, poisoning and procedural complications	49659292	3	7849	14257	49637183	1.33072	0.429032	4.12745	1.33059	0.246429	0.0955778	-1.25438
Nasal discomfort	10038738	Respiratory, thoracic and mediastinal disorders	49659292	3	7849	6691	49644749	2.83589	0.914186	8.79719	2.83519	3.56258	1.38159	-0.163546
Nodule	10018065	General disorders and administration site conditions	49659292	1	7851	10563	49640877	0.598587	0.0842977	4.25049	0.598638	0.269128	0.052196	-2.40659
Paraesthesia	10029205	Nervous system disorders	49659292	15	7837	133380	49518060	0.710582	0.428162	1.17929	0.711135	1.76461	1.15495	-2.15796
Vulvovaginal pain	10038604	Reproductive system and breast disorders	49659292	1	7851	3793	49647647	1.66721	0.234751	11.8406	1.66713	0.266911	0.0517589	-0.929645
Fungal infection	10021881	Infections and infestations	49659292	1	7851	26883	49624557	0.235122	0.0331136	1.66948	0.23522	2.48782	0.482522	-3.75404
Drug hypersensitivity	10021428	Immune system disorders	49659292	8	7844	163190	49488250	0.309286	0.154614	0.618689	0.30999	12.3271	6.90097	-3.35576
Therapeutic response unexpected	10018065	General disorders and administration site conditions	49659292	2	7850	37998	49613442	0.332659	0.0831773	1.33043	0.332829	2.67666	0.839236	-3.25326
Cerebral haemorrhage	10029205	Nervous system disorders	49659292	1	7851	29914	49621526	0.211286	0.0297567	1.50022	0.211386	2.94373	0.57095	-3.90815
Gastrostomy	10042613	Surgical and medical procedures	49659292	5	7847	1081	49650359	29.266	12.1531	70.4757	29.248	135.786	65.0867	3.19534
Withdrawal syndrome	10018065	General disorders and administration site conditions	49659292	5	7847	31961	49619479	0.989232	0.411596	2.37753	0.989239	0.000585586	0.000281151	-1.68188
Back pain	10028395	Musculoskeletal and connective tissue disorders	49659292	12	7840	191908	49459532	0.394477	0.223924	0.694933	0.395403	11.136	6.93358	-3.00468
Dry mouth	10017947	Gastrointestinal disorders	49659292	16	7836	64382	49587058	1.57264	0.962901	2.56849	1.57147	3.32859	2.20799	-1.01425
Sleep disorder	10037175	Psychiatric disorders	49659292	11	7841	53133	49598307	1.30956	0.724879	2.36582	1.30912	0.803611	0.489918	-1.27772
Asthenopia	10015919	Eye disorders	49659292	1	7851	4238	49647202	1.49214	0.210105	10.5969	1.49207	0.162258	0.0314655	-1.08958
Skin injury	10022117	Injury, poisoning and procedural complications	49659292	1	7851	2670	49648770	2.36849	0.333458	16.823	2.36832	0.790306	0.153241	-0.423582
Ankle fracture	10022117	Injury, poisoning and procedural complications	49659292	3	7849	12866	49638574	1.47463	0.475424	4.57388	1.47445	0.458015	0.177639	-1.10633
Musculoskeletal pain	10028395	Musculoskeletal and connective tissue disorders	49659292	3	7849	47749	49603691	0.39706	0.128026	1.23145	0.397291	2.74548	1.06491	-2.99785
Pallor	10047065	Vascular disorders	49659292	2	7850	23128	49628312	0.546703	0.136693	2.18653	0.546819	0.751441	0.235601	-2.53707
Muscular weakness	10028395	Musculoskeletal and connective tissue disorders	49659292	15	7837	92905	49558535	1.02099	0.61519	1.69446	1.02095	0.00645842	0.00422703	-1.63632
Blood pressure fluctuation	10047065	Vascular disorders	49659292	1	7851	20504	49630936	0.308311	0.0434207	2.18918	0.308399	1.55152	0.30092	-3.36329
Bradykinesia	10029205	Nervous system disorders	49659292	2	7850	4074	49647366	3.10481	0.776086	12.4211	3.10428	2.85166	0.893878	-0.0330339
Metamorphopsia	10015919	Eye disorders	49659292	2	7850	1501	49649939	8.42749	2.10533	33.7347	8.4256	13.0716	4.09539	1.40523
Perseveration	10037175	Psychiatric disorders	49659292	1	7851	159	49651281	39.7748	5.56756	284.153	39.7699	37.5589	7.24751	3.62314
Psychomotor hyperactivity	10029205	Nervous system disorders	49659292	3	7849	14522	49636918	1.30643	0.421202	4.0521	1.30631	0.215494	0.0835797	-1.28094
Drug titration error	10022117	Injury, poisoning and procedural complications	49659292	15	7837	1763	49649677	53.9021	32.4101	89.6461	53.801	770.764	503.576	4.06996
Tongue injury	10022117	Injury, poisoning and procedural complications	49659292	1	7851	763	49650677	8.28849	1.16586	58.9257	8.28757	6.39994	1.24	1.37983
Stress	10037175	Psychiatric disorders	49659292	13	7839	56897	49594543	1.44553	0.838918	2.49078	1.44479	1.78177	1.13012	-1.13548
Anaemia	10005329	Blood and lymphatic system disorders	49659292	5	7847	158761	49492679	0.198639	0.0826533	0.477383	0.199149	16.1537	7.75607	-3.99411
Aphthous ulcer	10017947	Gastrointestinal disorders	49659292	2	7850	5406	49646034	2.33975	0.584897	9.35962	2.33941	1.53333	0.480669	-0.440824
Body temperature increased	10022891	Investigations	49659292	6	7846	17387	49634053	2.18302	0.980296	4.86137	2.18212	3.84235	1.96636	-0.540883
Lip blister	10017947	Gastrointestinal disorders	49659292	1	7851	2268	49649172	2.78833	0.392541	19.8063	2.7881	1.14632	0.222259	-0.188424
Oral herpes	10021881	Infections and infestations	49659292	1	7851	14827	49636613	0.426407	0.0600515	3.02778	0.42648	0.771436	0.149619	-2.89569
Sinus congestion	10038738	Respiratory, thoracic and mediastinal disorders	49659292	2	7850	11080	49640360	1.14145	0.28538	4.5655	1.14141	0.0350404	0.0109857	-1.47564
Hypoaesthesia oral	10017947	Gastrointestinal disorders	49659292	3	7849	12492	49638948	1.51879	0.489659	4.71087	1.51859	0.531295	0.20606	-1.06378
Paraesthesia oral	10017947	Gastrointestinal disorders	49659292	4	7848	11456	49639984	2.20851	0.82853	5.88696	2.2079	2.64295	1.16363	-0.52402
Seizure cluster	10029205	Nervous system disorders	49659292	16	7836	417	49651023	243.118	147.488	400.755	242.625	3707.83	2440.6	6.19655
Hot flush	10047065	Vascular disorders	49659292	6	7846	56551	49594889	0.670656	0.30119	1.49334	0.670907	0.969559	0.496221	-2.24198
Spinal pain	10028395	Musculoskeletal and connective tissue disorders	49659292	1	7851	9402	49642038	0.672519	0.0947082	4.77552	0.67256	0.159429	0.0309201	-2.23865
Product packaging difficult to open	10077536	Product issues	49659292	3	7849	1329	49650111	14.2791	4.59837	44.3405	14.2741	36.95	14.3172	2.16423
Inappropriate schedule of product administration	10022117	Injury, poisoning and procedural complications	49659292	4	7848	106601	49544839	0.236885	0.0888819	0.63134	0.237274	9.82797	4.32758	-3.74142
Euphoric mood	10037175	Psychiatric disorders	49659292	5	7847	8836	49642604	3.57985	1.48923	8.60538	3.57821	9.2848	4.45714	0.172169
Intentional product use issue	10022117	Injury, poisoning and procedural complications	49659292	5	7847	65653	49585787	0.481248	0.200243	1.15659	0.481578	2.7939	1.34144	-2.72028
Sleep apnoea syndrome	10038738	Respiratory, thoracic and mediastinal disorders	49659292	4	7848	16446	49634994	1.53826	0.577112	4.10013	1.53798	0.752805	0.331457	-1.04543
Drug tolerance decreased	10018065	General disorders and administration site conditions	49659292	1	7851	1837	49649603	3.44256	0.484595	24.456	3.44225	1.73188	0.335765	0.115238
Rash macular	10040785	Skin and subcutaneous tissue disorders	49659292	4	7848	26977	49624463	0.937569	0.351767	2.49892	0.937601	0.0166178	0.00731704	-1.75923
Laryngitis	10021881	Infections and infestations	49659292	1	7851	8410	49643030	0.751861	0.10588	5.33899	0.751892	0.0818742	0.0158788	-2.07784
Erythema	10040785	Skin and subcutaneous tissue disorders	49659292	7	7845	167758	49483682	0.263199	0.125431	0.552286	0.263856	14.4248	7.75856	-3.58823
Body temperature decreased	10022891	Investigations	49659292	1	7851	8563	49642877	0.738424	0.103988	5.24357	0.738458	0.0926366	0.0179661	-2.10384
Cardiac disorder	10007541	Cardiac disorders	49659292	1	7851	78643	49572797	0.0802894	0.0113079	0.570079	0.0804066	10.5338	2.0431	-5.30256
Heart valve replacement	10042613	Surgical and medical procedures	49659292	1	7851	1167	49650273	5.41908	0.762588	38.509	5.41852	3.60007	0.697779	0.768557
Accidental exposure to product	10022117	Injury, poisoning and procedural complications	49659292	3	7849	58908	49592532	0.321773	0.103751	0.997943	0.322032	4.28682	1.66277	-3.30081
Jaw clicking	10028395	Musculoskeletal and connective tissue disorders	49659292	1	7851	83	49651357	76.1953	10.6058	547.409	76.1857	73.3156	14.0809	4.53906
Urinary tract disorder	10038359	Renal and urinary disorders	49659292	1	7851	3558	49647882	1.77734	0.250253	12.6229	1.77724	0.339838	0.0658997	-0.837441
Performance status decreased	10018065	General disorders and administration site conditions	49659292	3	7849	3927	49647513	4.83218	1.55744	14.9926	4.83072	9.10695	3.53121	0.604531
Simple partial seizures	10029205	Nervous system disorders	49659292	5	7847	729	49650711	43.3975	18.0038	104.608	43.3705	205.561	98.4519	3.75941
Histrionic personality disorder	10037175	Psychiatric disorders	49659292	1	7851	126	49651314	50.1921	7.01444	359.151	50.1858	47.8263	9.21633	3.95243
Emotional distress	10037175	Psychiatric disorders	49659292	5	7847	111827	49539613	0.282275	0.117454	0.678388	0.282732	9.11838	4.37809	-3.48855
Inappropriate affect	10037175	Psychiatric disorders	49659292	1	7851	1416	49650024	4.46613	0.628578	31.7324	4.46569	2.6878	0.521022	0.490132
Hiccups	10038738	Respiratory, thoracic and mediastinal disorders	49659292	11	7841	6427	49645013	10.8365	5.99567	19.5857	10.8227	97.9113	59.6691	1.76716
Eructation	10017947	Gastrointestinal disorders	49659292	2	7850	13278	49638162	0.952453	0.238133	3.80949	0.952465	0.00474531	0.00148775	-1.73664
Muscle tightness	10028395	Musculoskeletal and connective tissue disorders	49659292	2	7850	13556	49637884	0.932915	0.233249	3.73134	0.932932	0.00964418	0.00302365	-1.76652
Urine abnormality	10038359	Renal and urinary disorders	49659292	1	7851	3461	49647979	1.82715	0.257265	12.9769	1.82705	0.374297	0.0725814	-0.797594
Skin burning sensation	10040785	Skin and subcutaneous tissue disorders	49659292	3	7849	59354	49592086	0.319352	0.10297	0.990435	0.319612	4.3502	1.68736	-3.31169
Skin lesion	10040785	Skin and subcutaneous tissue disorders	49659292	1	7851	21535	49629905	0.293544	0.0413411	2.08432	0.293634	1.69989	0.329698	-3.43406
Communication disorder	10037175	Psychiatric disorders	49659292	3	7849	3173	49648267	5.98055	1.92737	18.5574	5.97864	12.4268	4.81805	0.911698
Blood cholesterol increased	10022891	Investigations	49659292	1	7851	37376	49614064	0.169078	0.0238125	1.20052	0.169184	4.08288	0.791897	-4.22941
Low density lipoprotein increased	10022891	Investigations	49659292	1	7851	5938	49645502	1.06491	0.149959	7.56237	1.06491	0.00395585	0.00076717	-1.57591
Investigation	10022891	Investigations	49659292	2	7850	3102	49648338	4.07778	1.01918	16.3153	4.07699	4.64184	1.45489	0.3598
Tearfulness	10037175	Psychiatric disorders	49659292	1	7851	3706	49647734	1.70635	0.240261	12.1187	1.70626	0.292283	0.0566785	-0.896193
Dysmenorrhoea	10038604	Reproductive system and breast disorders	49659292	3	7849	10581	49640859	1.79316	0.578103	5.56203	1.79286	1.05181	0.40793	-0.824354
Decubitus ulcer	10040785	Skin and subcutaneous tissue disorders	49659292	1	7851	6938	49644502	0.911406	0.128345	6.47209	0.911417	0.00860952	0.0016697	-1.80035
Burning sensation	10029205	Nervous system disorders	49659292	5	7847	58524	49592916	0.539948	0.224667	1.29767	0.540241	1.95847	0.940325	-2.55446
Limb discomfort	10028395	Musculoskeletal and connective tissue disorders	49659292	5	7847	25151	49626289	1.25725	0.523104	3.02175	1.25709	0.262971	0.126255	-1.33627
Incontinence	10038359	Renal and urinary disorders	49659292	4	7848	8778	49642662	2.88244	1.0813	7.68377	2.88148	4.91273	2.16287	-0.140101
Affective disorder	10037175	Psychiatric disorders	49659292	4	7848	6142	49645298	4.11974	1.5453	10.9831	4.11815	9.43892	4.15522	0.374679
Grip strength decreased	10022891	Investigations	49659292	3	7849	5760	49645680	3.29432	1.06192	10.2197	3.29344	4.7893	1.85726	0.0524419
Panic disorder	10037175	Psychiatric disorders	49659292	2	7850	3332	49648108	3.79628	0.948854	15.1886	3.79557	4.11587	1.29007	0.25673
Oropharyngeal discomfort	10038738	Respiratory, thoracic and mediastinal disorders	49659292	1	7851	5951	49645489	1.06259	0.149631	7.54584	1.06258	0.00368542	0.000714726	-1.57906
Gastrooesophageal reflux disease	10017947	Gastrointestinal disorders	49659292	4	7848	64062	49587378	0.394522	0.148027	1.05148	0.394831	3.71481	1.63573	-3.00679
Dry throat	10038738	Respiratory, thoracic and mediastinal disorders	49659292	3	7849	8236	49643204	2.30383	0.742705	7.14635	2.30333	2.21202	0.85787	-0.463077
Aptyalism	10017947	Gastrointestinal disorders	49659292	1	7851	831	49650609	7.61024	1.07057	54.0981	7.6094	5.73401	1.11107	1.25708
Productive cough	10038738	Respiratory, thoracic and mediastinal disorders	49659292	2	7850	35467	49615973	0.356416	0.0891174	1.42545	0.35658	2.32353	0.728513	-3.15382
Trismus	10028395	Musculoskeletal and connective tissue disorders	49659292	1	7851	4222	49647218	1.49779	0.210901	10.6371	1.49773	0.165382	0.0320711	-1.08413
Blepharospasm	10015919	Eye disorders	49659292	3	7849	3902	49647538	4.86315	1.56742	15.0887	4.86167	9.19574	3.56563	0.613733
Renal pain	10038359	Renal and urinary disorders	49659292	1	7851	8604	49642836	0.734905	0.103493	5.21858	0.734939	0.0956018	0.0185411	-2.11073
Night sweats	10040785	Skin and subcutaneous tissue disorders	49659292	3	7849	24976	49626464	0.759447	0.244863	2.35544	0.759539	0.228469	0.0886158	-2.06305
Bruxism	10037175	Psychiatric disorders	49659292	2	7850	4432	49647008	2.854	0.713411	11.4174	2.85353	2.40707	0.754534	-0.154439
Hypokinesia	10029205	Nervous system disorders	49659292	5	7847	12275	49639165	2.57673	1.072	6.19361	2.57573	4.81907	2.31351	-0.301781
Restlessness	10037175	Psychiatric disorders	49659292	9	7843	30772	49620668	1.85041	0.96233	3.55804	1.84943	3.5124	2.03244	-0.779391
Herbal interaction	10018065	General disorders and administration site conditions	49659292	1	7851	261	49651179	24.2306	3.39988	172.689	24.2276	22.184	4.28933	2.91762
Movement disorder	10029205	Nervous system disorders	49659292	1	7851	26834	49624606	0.235552	0.0331741	1.67253	0.235649	2.48049	0.481101	-3.7514
Oedema peripheral	10018065	General disorders and administration site conditions	49659292	5	7847	106331	49545109	0.296898	0.123538	0.713532	0.297346	8.3196	3.99456	-3.41585
Eyelid ptosis	10015919	Eye disorders	49659292	1	7851	7723	49643717	0.818754	0.115299	5.81406	0.818777	0.0401119	0.00777927	-1.95494
Deja vu	10037175	Psychiatric disorders	49659292	1	7851	221	49651219	28.6162	4.01252	204.083	28.6127	26.5278	5.12629	3.15494
Skin irritation	10040785	Skin and subcutaneous tissue disorders	49659292	1	7851	39154	49612286	0.161394	0.0227303	1.14596	0.161501	4.35673	0.845014	-4.29646
Tooth fracture	10022117	Injury, poisoning and procedural complications	49659292	2	7850	9258	49642182	1.36614	0.341547	5.46433	1.36604	0.196163	0.0614988	-1.21655
Scratch	10022117	Injury, poisoning and procedural complications	49659292	4	7848	6991	49644449	3.61937	1.35767	9.64875	3.61803	7.57443	3.33454	0.188052
Dropped head syndrome	10029205	Nervous system disorders	49659292	1	7851	253	49651187	24.9968	3.50697	178.171	24.9937	22.9432	4.43567	2.96206
Mania	10037175	Psychiatric disorders	49659292	3	7849	13797	49637643	1.3751	0.443339	4.26512	1.37495	0.306772	0.118981	-1.20708
Impaired work ability	10041244	Social circumstances	49659292	2	7850	18485	49632955	0.684086	0.171041	2.73604	0.684167	0.291674	0.0914481	-2.21384
Abdominal pain lower	10017947	Gastrointestinal disorders	49659292	2	7850	21206	49630234	0.596277	0.149088	2.38481	0.59638	0.54651	0.171348	-2.41192
Anal incontinence	10017947	Gastrointestinal disorders	49659292	1	7851	6223	49645217	1.01614	0.143091	7.21593	1.01614	0.000256221	4.97e-05	-1.64351
Dry eye	10015919	Eye disorders	49659292	4	7848	31983	49619457	0.79074	0.296681	2.10755	0.790847	0.221372	0.0974738	-2.00476
Eyelid margin crusting	10015919	Eye disorders	49659292	1	7851	1799	49649641	3.51528	0.494825	24.9728	3.51496	1.79852	0.348682	0.145349
Photophobia	10015919	Eye disorders	49659292	1	7851	14418	49637022	0.438506	0.0617554	3.1137	0.438578	0.718834	0.139417	-2.85534
Dyspepsia	10017947	Gastrointestinal disorders	49659292	4	7848	78526	49572914	0.32176	0.120727	0.857551	0.322105	5.71546	2.51669	-3.30047
Clumsiness	10029205	Nervous system disorders	49659292	4	7848	2328	49649112	10.87	4.07518	28.9943	10.865	35.7683	15.7391	1.77209
Incoherent	10029205	Nervous system disorders	49659292	4	7848	5645	49645795	4.48249	1.68133	11.9505	4.48072	10.8092	4.75832	0.496295
Repetitive speech	10029205	Nervous system disorders	49659292	2	7850	489	49650951	25.869	6.45017	103.75	25.8626	47.6083	14.8922	3.01587
Laziness	10037175	Psychiatric disorders	49659292	3	7849	1360	49650080	13.9537	4.49368	43.3285	13.9487	35.9828	13.9428	2.13108
Loss of libido	10037175	Psychiatric disorders	49659292	2	7850	7041	49644399	1.79637	0.449089	7.18555	1.79617	0.705719	0.22124	-0.821812
Nail discolouration	10040785	Skin and subcutaneous tissue disorders	49659292	1	7851	3192	49648248	1.98114	0.27894	14.0709	1.98102	0.485689	0.0941799	-0.680962
Skin discolouration	10040785	Skin and subcutaneous tissue disorders	49659292	3	7849	37846	49613594	0.501058	0.161556	1.554	0.501248	1.48982	0.577864	-2.66255
Atrial fibrillation	10007541	Cardiac disorders	49659292	3	7849	80069	49571371	0.236632	0.0762992	0.733883	0.236924	7.38471	2.8644	-3.74356
Circadian rhythm sleep disorder	10029205	Nervous system disorders	49659292	1	7851	662	49650778	9.55307	1.34347	67.9293	9.55198	7.64523	1.48103	1.58389
Binge eating	10037175	Psychiatric disorders	49659292	1	7851	775	49650665	8.16015	1.14783	58.0121	8.15924	6.27381	1.21558	1.35739
Psychomotor skills impaired	10029205	Nervous system disorders	49659292	1	7851	2241	49649199	2.82192	0.397268	20.045	2.82169	1.17562	0.227939	-0.171167
Delirium	10037175	Psychiatric disorders	49659292	1	7851	27180	49624260	0.232552	0.0327516	1.65123	0.232649	2.53225	0.491141	-3.76989
Vestibular migraine	10029205	Nervous system disorders	49659292	1	7851	134	49651306	47.1955	6.59872	337.553	47.1897	44.8761	8.65115	3.86543
Device physical property issue	10077536	Product issues	49659292	1	7851	3715	49647725	1.70222	0.239679	12.0893	1.70213	0.289573	0.0561531	-0.89969
Circumstance or information capable of leading to medication error	10022117	Injury, poisoning and procedural complications	49659292	10	7842	21786	49629654	2.90494	1.56216	5.40193	2.90251	12.4702	7.42072	-0.129445
Paralysis	10029205	Nervous system disorders	49659292	1	7851	11970	49639470	0.528212	0.0743877	3.75072	0.528272	0.421303	0.0817103	-2.58695
Pityriasis rosea	10040785	Skin and subcutaneous tissue disorders	49659292	1	7851	297	49651143	21.2935	2.98913	151.688	21.291	19.2731	3.72792	2.73301
Cholecystectomy	10042613	Surgical and medical procedures	49659292	1	7851	9098	49642342	0.694994	0.0978731	4.93514	0.695033	0.133823	0.025954	-2.19125
Blood pressure decreased	10022891	Investigations	49659292	5	7847	54282	49597158	0.582193	0.242244	1.39921	0.582459	1.49809	0.719276	-2.44592
Hypoxia	10038738	Respiratory, thoracic and mediastinal disorders	49659292	2	7850	27915	49623525	0.452908	0.113243	1.81138	0.453048	1.32129	0.414271	-2.80843
Dizziness postural	10029205	Nervous system disorders	49659292	1	7851	7054	49644386	0.896416	0.126234	6.36563	0.896429	0.0119662	0.00232069	-1.82427
Skull fracture	10022117	Injury, poisoning and procedural complications	49659292	2	7850	1352	49650088	9.35629	2.33712	37.4565	9.35416	14.9005	4.66802	1.55566
Subdural haematoma	10022117	Injury, poisoning and procedural complications	49659292	2	7850	12365	49639075	1.0228	0.255719	4.09088	1.02279	0.00101591	0.000318507	-1.63389
Tooth infection	10021881	Infections and infestations	49659292	1	7851	10648	49640792	0.593808	0.0836246	4.21655	0.593859	0.277793	0.0538766	-2.41815
Supraventricular extrasystoles	10007541	Cardiac disorders	49659292	1	7851	2949	49648491	2.1444	0.301919	15.2308	2.14426	0.610448	0.118369	-0.566829
Bedridden	10041244	Social circumstances	49659292	1	7851	10888	49640552	0.580716	0.0817811	4.12358	0.580769	0.302663	0.0586999	-2.4503
Eyelid disorder	10015919	Eye disorders	49659292	3	7849	1881	49649559	10.0887	3.25011	31.3162	10.0852	24.5149	9.50188	1.66457
Eye disorder	10015919	Eye disorders	49659292	4	7848	26119	49625321	0.968384	0.363327	2.58106	0.9684	0.00412598	0.00181672	-1.71261
Musculoskeletal discomfort	10028395	Musculoskeletal and connective tissue disorders	49659292	1	7851	13967	49637473	0.45267	0.0637499	3.21428	0.45274	0.661654	0.128327	-2.8095
Poor quality sleep	10037175	Psychiatric disorders	49659292	6	7846	16696	49634744	2.2734	1.02088	5.06267	2.27243	4.27482	2.18768	-0.482403
Feeling cold	10018065	General disorders and administration site conditions	49659292	3	7849	23077	49628363	0.821973	0.265022	2.54938	0.822041	0.115615	0.044843	-1.94898
Blood testosterone decreased	10022891	Investigations	49659292	1	7851	6166	49645274	1.02553	0.144414	7.28266	1.02553	0.000635492	0.000123244	-1.63024
Expired product administered	10022117	Injury, poisoning and procedural complications	49659292	1	7851	26878	49624562	0.235166	0.0331198	1.66979	0.235264	2.48707	0.482377	-3.75377
Hordeolum	10021881	Infections and infestations	49659292	1	7851	2752	49648688	2.29792	0.323525	16.3215	2.29775	0.732734	0.142079	-0.467179
Nerve injury	10022117	Injury, poisoning and procedural complications	49659292	1	7851	9420	49642020	0.671233	0.0945272	4.7664	0.671275	0.160991	0.031223	-2.24141
Dermatitis allergic	10040785	Skin and subcutaneous tissue disorders	49659292	2	7850	9323	49642117	1.35661	0.339166	5.42622	1.35652	0.187395	0.05875	-1.22664
Libido increased	10037175	Psychiatric disorders	49659292	1	7851	1782	49649658	3.54882	0.499544	25.2112	3.54849	1.82934	0.354655	0.159026
Product physical issue	10077536	Product issues	49659292	2	7850	15070	49636370	0.839164	0.209811	3.35633	0.839205	0.0616281	0.0193219	-1.91923
Thirst	10018065	General disorders and administration site conditions	49659292	7	7845	14481	49636959	3.05852	1.45734	6.41893	3.05669	9.68502	5.2085	-0.0548712
Urine output decreased	10022891	Investigations	49659292	2	7850	7538	49643902	1.67792	0.419481	6.71163	1.67774	0.547502	0.171642	-0.920163
Altered visual depth perception	10015919	Eye disorders	49659292	1	7851	698	49650742	9.06036	1.27428	64.4208	9.05933	7.15956	1.38704	1.5078
Apathy	10037175	Psychiatric disorders	49659292	7	7845	11794	49639646	3.75554	1.78939	7.88209	3.75309	14.1317	7.59962	0.241039
Lymphadenopathy	10005329	Blood and lymphatic system disorders	49659292	7	7845	28905	49622535	1.53183	0.729959	3.21457	1.53136	1.29105	0.694365	-1.0516
Peripheral swelling	10018065	General disorders and administration site conditions	49659292	9	7843	119632	49531808	0.475113	0.247107	0.913502	0.475715	5.2125	3.01638	-2.73793
Consciousness fluctuating	10029205	Nervous system disorders	49659292	1	7851	829	49650611	7.6286	1.07315	54.2288	7.62776	5.75202	1.11456	1.26055
Disability	10041244	Social circumstances	49659292	2	7850	15892	49635548	0.795746	0.198957	3.18266	0.795798	0.104817	0.0328626	-1.99583
Breast discolouration	10038604	Reproductive system and breast disorders	49659292	1	7851	134	49651306	47.1955	6.59872	337.553	47.1897	44.8761	8.65115	3.86543
Renal cyst	10038359	Renal and urinary disorders	49659292	1	7851	6824	49644616	0.926634	0.130489	6.58024	0.926643	0.00580717	0.00112622	-1.77646
Gastritis	10017947	Gastrointestinal disorders	49659292	1	7851	21951	49629489	0.287979	0.0405574	2.0448	0.288069	1.76015	0.341386	-3.46166
Lip injury	10022117	Injury, poisoning and procedural complications	49659292	2	7850	994	49650446	12.7262	3.17771	50.966	12.7232	21.5606	6.7524	1.99801
Polymenorrhoea	10038604	Reproductive system and breast disorders	49659292	1	7851	2537	49648903	2.49267	0.350934	17.7053	2.49248	0.893378	0.173223	-0.349943
Hepatic enzyme increased	10022891	Investigations	49659292	3	7849	52388	49599052	0.361867	0.116678	1.12229	0.36211	3.37446	1.30888	-3.1316
Salivary hypersecretion	10017947	Gastrointestinal disorders	49659292	2	7850	8015	49643425	1.57804	0.394517	6.31207	1.57789	0.423264	0.132694	-1.00864
Fine motor skill dysfunction	10029205	Nervous system disorders	49659292	1	7851	2185	49649255	2.89425	0.407446	20.559	2.89401	1.23904	0.240234	-0.134703
Libido decreased	10037175	Psychiatric disorders	49659292	1	7851	10460	49640980	0.604482	0.0851278	4.29236	0.604533	0.258733	0.0501798	-2.39245
Scar pain	10040785	Skin and subcutaneous tissue disorders	49659292	1	7851	327	49651113	19.34	2.71572	137.73	19.3377	17.3365	3.35416	2.59539
Product administration error	10022117	Injury, poisoning and procedural complications	49659292	1	7851	13080	49638360	0.483376	0.0680739	3.43233	0.483441	0.552048	0.107068	-2.71486
Sensory loss	10029205	Nervous system disorders	49659292	2	7850	6751	49644689	1.87355	0.468379	7.49432	1.87333	0.814142	0.255229	-0.761166
Secretion discharge	10018065	General disorders and administration site conditions	49659292	2	7850	9018	49642422	1.4025	0.350637	5.60981	1.4024	0.230916	0.0723938	-1.17867
Otitis externa	10021881	Infections and infestations	49659292	1	7851	1004	49650436	6.2989	0.886276	44.7672	6.29822	4.45265	0.86293	0.985056
Nocturia	10038359	Renal and urinary disorders	49659292	1	7851	9335	49642105	0.677346	0.095388	4.80981	0.677388	0.15366	0.0298012	-2.22834
Urinary incontinence	10038359	Renal and urinary disorders	49659292	8	7844	24545	49626895	2.06208	1.03075	4.12534	2.061	4.37036	2.44643	-0.623196
Periorbital swelling	10015919	Eye disorders	49659292	1	7851	2907	49648533	2.17539	0.30628	15.4509	2.17524	0.634776	0.123086	-0.546153
Stomatitis	10017947	Gastrointestinal disorders	49659292	7	7845	47753	49603687	0.926869	0.441694	1.94498	0.926934	0.0403488	0.0217014	-1.7757
Viral infection	10021881	Infections and infestations	49659292	2	7850	25563	49625877	0.494603	0.123667	1.97815	0.494732	1.03251	0.323727	-2.68146
Urinary retention	10038359	Renal and urinary disorders	49659292	1	7851	26917	49624523	0.234825	0.0330718	1.66737	0.234923	2.4929	0.483508	-3.75586
Vitreous floaters	10015919	Eye disorders	49659292	1	7851	7305	49644135	0.865611	0.121897	6.14685	0.865628	0.0208588	0.00404532	-1.87469
Chromaturia	10038359	Renal and urinary disorders	49659292	7	7845	19012	49632428	2.32939	1.10997	4.8885	2.32821	5.30414	2.85261	-0.447413
Fear	10037175	Psychiatric disorders	49659292	5	7847	24304	49627136	1.30109	0.541342	3.12712	1.3009	0.348091	0.167122	-1.28686
General physical condition abnormal	10022891	Investigations	49659292	3	7849	5607	49645833	3.38422	1.0909	10.4987	3.38331	5.03452	1.95234	0.0912494
Affect lability	10037175	Psychiatric disorders	49659292	1	7851	8436	49643004	0.749543	0.105554	5.32253	0.749575	0.0836688	0.0162268	-2.08229
Impulse-control disorder	10037175	Psychiatric disorders	49659292	1	7851	1627	49649813	3.88692	0.547107	27.6146	3.88655	2.1426	0.415369	0.290099
Obsessive-compulsive disorder	10037175	Psychiatric disorders	49659292	2	7850	7080	49644360	1.78648	0.446616	7.14595	1.78627	0.692102	0.216972	-0.829777
Inflammation	10018065	General disorders and administration site conditions	49659292	1	7851	38749	49612691	0.163082	0.0229681	1.15795	0.163189	4.29429	0.832902	-4.28146
Heart rate irregular	10022891	Investigations	49659292	2	7850	19781	49631659	0.63925	0.159831	2.5567	0.639342	0.407021	0.127613	-2.31158
Decreased activity	10018065	General disorders and administration site conditions	49659292	4	7848	8291	49643149	3.05178	1.14481	8.13529	3.05074	5.51236	2.42683	-0.0578103
Skin depigmentation	10040785	Skin and subcutaneous tissue disorders	49659292	1	7851	1112	49650328	5.68712	0.800273	40.4154	5.68652	3.85899	0.747938	0.838038
Stiff leg syndrome	10029205	Nervous system disorders	49659292	1	7851	51	49651389	124.004	17.1341	897.453	123.988	119.651	22.8391	5.21359
Impatience	10037175	Psychiatric disorders	49659292	3	7849	1635	49649805	11.6066	3.73862	36.0331	11.6026	29.0141	11.2445	1.86624
Flushing	10047065	Vascular disorders	49659292	2	7850	87948	49563492	0.143581	0.0359014	0.574224	0.143799	10.2138	3.20246	-4.46391
Lip disorder	10017947	Gastrointestinal disorders	49659292	1	7851	1637	49649803	3.86317	0.543767	27.4458	3.86281	2.12046	0.411078	0.281274
Lip haemorrhage	10017947	Gastrointestinal disorders	49659292	1	7851	1032	49650408	6.12799	0.862252	43.5514	6.12734	4.28648	0.830744	0.945478
Gait deviation	10018065	General disorders and administration site conditions	49659292	1	7851	85	49651355	74.4024	10.3591	534.381	74.3931	71.5647	13.7478	4.50578
Gastrointestinal viral infection	10021881	Infections and infestations	49659292	1	7851	793	49650647	7.97493	1.12181	56.6937	7.97404	6.09186	1.18036	1.32438
Petechiae	10040785	Skin and subcutaneous tissue disorders	49659292	3	7849	8645	49642795	2.19482	0.707569	6.80813	2.19436	1.94988	0.756215	-0.53296
Respiratory disorder	10038738	Respiratory, thoracic and mediastinal disorders	49659292	2	7850	24316	49627124	0.519981	0.130012	2.07965	0.520103	0.885959	0.277777	-2.60932
Neoplasm	10029104	Neoplasms benign, malignant and unspecified (incl cysts and polyps)	49659292	1	7851	9041	49642399	0.699377	0.0984902	4.96626	0.699415	0.12919	0.0250554	-2.18219
Excessive eye blinking	10015919	Eye disorders	49659292	1	7851	1261	49650179	5.01511	0.705784	35.6361	5.0146	3.21155	0.622508	0.657044
Patient elopement	10029205	Nervous system disorders	49659292	2	7850	153	49651287	82.6798	20.488	333.655	82.659	159.261	49.5601	4.66845
Swelling	10018065	General disorders and administration site conditions	49659292	3	7849	74527	49576913	0.254257	0.081982	0.788546	0.254542	6.55909	2.54415	-3.64009
Joint swelling	10028395	Musculoskeletal and connective tissue disorders	49659292	3	7849	95109	49556331	0.199152	0.0642144	0.617642	0.199458	9.65734	3.74592	-3.99189
Alcohol interaction	10018065	General disorders and administration site conditions	49659292	1	7851	1710	49649730	3.69825	0.520566	26.2734	3.6979	1.96724	0.381383	0.218434
Feeling jittery	10018065	General disorders and administration site conditions	49659292	3	7849	16425	49635015	1.15502	0.372392	3.58244	1.15496	0.0623828	0.0241955	-1.45854
Tongue biting	10029205	Nervous system disorders	49659292	2	7850	1699	49649741	7.44533	1.86017	29.8	7.44369	11.1433	3.49158	1.22688
Clavicle fracture	10022117	Injury, poisoning and procedural complications	49659292	1	7851	3159	49648281	2.00184	0.281854	14.2179	2.00171	0.501159	0.0971794	-0.665982
Nystagmus	10029205	Nervous system disorders	49659292	3	7849	4586	49646854	4.13775	1.3337	12.8372	4.13655	7.1309	2.76514	0.380971
Liver function test increased	10022891	Investigations	49659292	4	7848	14883	49636557	1.69986	0.637732	4.53092	1.6995	1.15167	0.507069	-0.901416
Cataract	10015919	Eye disorders	49659292	3	7849	45695	49605745	0.414926	0.133786	1.28686	0.415149	2.47388	0.959562	-2.93442
Blood bilirubin decreased	10022891	Investigations	49659292	1	7851	458	49650982	13.8082	1.94061	98.2511	13.8066	11.8532	2.29494	2.11274
Blood glucose increased	10022891	Investigations	49659292	1	7851	161554	49489886	0.0390188	0.00549541	0.277043	0.0391412	23.6645	4.58994	-6.34116
Blood osmolarity decreased	10022891	Investigations	49659292	1	7851	575	49650865	10.9985	1.5464	78.2249	10.9972	9.0725	1.75719	1.78627
Platelet count increased	10022891	Investigations	49659292	1	7851	10656	49640784	0.593362	0.0835619	4.21338	0.593413	0.278613	0.0540355	-2.41923
Clonic convulsion	10029205	Nervous system disorders	49659292	1	7851	607	49650833	10.4187	1.46501	74.0944	10.4175	8.49958	1.64635	1.70849
Tonic convulsion	10029205	Nervous system disorders	49659292	1	7851	1032	49650408	6.12799	0.862252	43.5514	6.12734	4.28648	0.830744	0.945478
Product prescribing issue	10022117	Injury, poisoning and procedural complications	49659292	3	7849	8002	49643438	2.37121	0.764423	7.35541	2.37069	2.37701	0.921853	-0.421518
Menstruation delayed	10038604	Reproductive system and breast disorders	49659292	3	7849	9029	49642411	2.10146	0.677476	6.51848	2.10103	1.73071	0.671219	-0.595627
Mite allergy	10021428	Immune system disorders	49659292	1	7851	354	49651086	17.8649	2.50916	127.196	17.8627	15.874	3.0718	2.48184
Bradyphrenia	10037175	Psychiatric disorders	49659292	4	7848	5739	49645701	4.40906	1.65379	11.7547	4.40733	10.5308	4.63579	0.472493
Ligament sprain	10022117	Injury, poisoning and procedural complications	49659292	1	7851	7761	49643679	0.814744	0.114735	5.78559	0.814768	0.0421125	0.00816727	-1.96202
Mouth ulceration	10017947	Gastrointestinal disorders	49659292	2	7850	16481	49634959	0.767299	0.191845	3.06887	0.767358	0.141091	0.0442357	-2.04833
Panic reaction	10037175	Psychiatric disorders	49659292	1	7851	6077	49645363	1.04055	0.146529	7.38934	1.04055	0.00158004	0.000306423	-1.60927
Apraxia	10029205	Nervous system disorders	49659292	1	7851	1206	49650234	5.24383	0.737946	37.2626	5.24329	3.43125	0.665073	0.72124
Ejaculation failure	10038604	Reproductive system and breast disorders	49659292	1	7851	1723	49649717	3.67034	0.51664	26.075	3.67	1.94142	0.376379	0.207525
Motion sickness	10013993	Ear and labyrinth disorders	49659292	1	7851	1553	49649887	4.07213	0.573161	28.9313	4.07174	2.31592	0.448958	0.35714
Humerus fracture	10022117	Injury, poisoning and procedural complications	49659292	1	7851	4092	49647348	1.54538	0.217601	10.9752	1.54531	0.192399	0.0373102	-1.03904
Product complaint	10077536	Product issues	49659292	3	7849	15195	49636245	1.24855	0.402543	3.87256	1.24845	0.148349	0.0575375	-1.34628
Swelling of eyelid	10015919	Eye disorders	49659292	1	7851	3516	49647924	1.79857	0.253241	12.7738	1.79847	0.354421	0.0687274	-0.820323
Road traffic accident	10022117	Injury, poisoning and procedural complications	49659292	5	7847	33931	49617509	0.931761	0.387685	2.23939	0.931805	0.0249682	0.0119877	-1.76816
Intervertebral disc degeneration	10028395	Musculoskeletal and connective tissue disorders	49659292	1	7851	8263	49643177	0.765239	0.107764	5.434	0.765268	0.0720027	0.0139642	-2.05241
Toothache	10017947	Gastrointestinal disorders	49659292	1	7851	14737	49636703	0.429011	0.0604183	3.04628	0.429084	0.759803	0.147363	-2.88691
Respiratory arrest	10038738	Respiratory, thoracic and mediastinal disorders	49659292	3	7849	24939	49626501	0.760574	0.245227	2.35893	0.760666	0.225998	0.087657	-2.06091
Sleep deficit	10029205	Nervous system disorders	49659292	2	7850	1139	49650301	11.106	2.77365	44.4698	11.1034	18.3552	5.74939	1.80225
Exposure to SARS-CoV-2	10022117	Injury, poisoning and procedural complications	49659292	1	7851	1436	49650004	4.40392	0.619829	31.2901	4.40349	2.62883	0.509596	0.469936
Product prescribing error	10022117	Injury, poisoning and procedural complications	49659292	5	7847	16179	49635261	1.95481	0.813297	4.69852	1.9542	2.32965	1.11844	-0.69999
Musculoskeletal stiffness	10028395	Musculoskeletal and connective tissue disorders	49659292	4	7848	71762	49579678	0.352136	0.132124	0.93851	0.352466	4.7651	2.09822	-3.17053
Confusional arousal	10037175	Psychiatric disorders	49659292	1	7851	115	49651325	54.9931	7.67969	393.797	54.9862	52.5476	10.1199	4.08132
Blood glucose decreased	10022891	Investigations	49659292	2	7850	41292	49610148	0.306101	0.0765371	1.22421	0.306278	3.14504	0.986092	-3.37319
Product communication issue	10022117	Injury, poisoning and procedural complications	49659292	2	7850	2548	49648892	4.96444	1.24067	19.8648	4.96343	6.32517	1.98234	0.643257
Postictal state	10029205	Nervous system disorders	49659292	1	7851	912	49650528	6.93432	0.975587	49.2881	6.93357	5.07232	0.982943	1.12331
Snoring	10038738	Respiratory, thoracic and mediastinal disorders	49659292	2	7850	3119	49648321	4.05555	1.01363	16.2263	4.05477	4.60012	1.44182	0.351924
Flat affect	10037175	Psychiatric disorders	49659292	1	7851	1815	49649625	3.48429	0.490466	24.7526	3.48397	1.77009	0.343172	0.132594
Hypomenorrhoea	10038604	Reproductive system and breast disorders	49659292	1	7851	2201	49649239	2.87321	0.404485	20.4095	2.87297	1.22054	0.236648	-0.145215
Accidental overdose	10022117	Injury, poisoning and procedural complications	49659292	1	7851	27782	49623658	0.22751	0.0320416	1.61543	0.227608	2.62249	0.508643	-3.80149
Product packaging issue	10077536	Product issues	49659292	2	7850	7079	49644361	1.78673	0.446679	7.14696	1.78653	0.692448	0.21708	-0.829573
Hepatic pain	10019805	Hepatobiliary disorders	49659292	2	7850	3478	49647962	3.63691	0.909036	14.5507	3.63624	3.82056	1.19753	0.194928
Arthritis	10028395	Musculoskeletal and connective tissue disorders	49659292	1	7851	63668	49587772	0.0992038	0.0139717	0.704379	0.0993185	8.17829	1.58624	-4.99783
Plantar fasciitis	10028395	Musculoskeletal and connective tissue disorders	49659292	1	7851	2753	49648687	2.29708	0.323408	16.3156	2.29692	0.732058	0.141948	-0.467702
Tendon pain	10028395	Musculoskeletal and connective tissue disorders	49659292	1	7851	6358	49645082	0.994559	0.140053	7.06267	0.99456	2.98e-05	5.77e-06	-1.67446
Tendonitis	10028395	Musculoskeletal and connective tissue disorders	49659292	1	7851	13293	49638147	0.475628	0.0669829	3.37731	0.475695	0.577994	0.112101	-2.73816
Hand fracture	10022117	Injury, poisoning and procedural complications	49659292	4	7848	5829	49645611	4.34098	1.62826	11.5731	4.33928	10.2731	4.52237	0.450067
Sleep paralysis	10029205	Nervous system disorders	49659292	1	7851	1100	49650340	5.74916	0.808996	40.8567	5.74856	3.91904	0.75957	0.853653
Gastrointestinal pain	10017947	Gastrointestinal disorders	49659292	1	7851	8491	49642949	0.744687	0.10487	5.28805	0.744719	0.0875116	0.0169721	-2.09167
Fluid intake reduced	10027433	Metabolism and nutrition disorders	49659292	1	7851	3829	49647611	1.65154	0.232544	11.7293	1.65145	0.256933	0.049824	-0.943264
Eye irritation	10015919	Eye disorders	49659292	3	7849	39300	49612140	0.482506	0.155575	1.49646	0.482703	1.6643	0.64554	-2.71694
Strabismus	10015919	Eye disorders	49659292	1	7851	2432	49649008	2.60029	0.36608	18.4701	2.60009	0.984334	0.190857	-0.28903
Tunnel vision	10029205	Nervous system disorders	49659292	2	7850	1503	49649937	8.41628	2.10253	33.6898	8.41439	13.0495	4.08849	1.40331
Hypertension	10047065	Vascular disorders	49659292	3	7849	171767	49479673	0.110102	0.0355014	0.341462	0.110442	21.5692	8.3664	-4.84465
Renal impairment	10038359	Renal and urinary disorders	49659292	2	7850	66177	49585263	0.1909	0.047733	0.763472	0.191106	6.85654	2.14982	-4.05361
Abortion induced	10042613	Surgical and medical procedures	49659292	1	7851	8214	49643226	0.769804	0.108407	5.46643	0.769834	0.0688186	0.0133467	-2.04383
Unwanted pregnancy	10036585	Pregnancy, puerperium and perinatal conditions	49659292	1	7851	101	49651339	62.6159	8.73393	448.91	62.6081	60.0298	11.5495	4.26401
Haematuria	10038359	Renal and urinary disorders	49659292	1	7851	29528	49621912	0.21405	0.0301459	1.51985	0.21415	2.8854	0.559636	-3.88941
Pollakiuria	10038359	Renal and urinary disorders	49659292	1	7851	33953	49617487	0.186137	0.0262149	1.32165	0.18624	3.55798	0.690088	-4.09085
Ureterolithiasis	10038359	Renal and urinary disorders	49659292	1	7851	773	49650667	8.18127	1.1508	58.1624	8.18035	6.29455	1.2196	1.36111
Electroencephalogram	10022891	Investigations	49659292	2	7850	40	49651400	316.251	76.4173	1308.8	316.171	598.427	182.339	6.51108
Insurance issue	10041244	Social circumstances	49659292	1	7851	6133	49645307	1.03105	0.145191	7.32185	1.03105	0.000934872	0.000181303	-1.6225
Hepatic cancer stage IV	10029104	Neoplasms benign, malignant and unspecified (incl cysts and polyps)	49659292	1	7851	3628	49647812	1.74304	0.245425	12.3793	1.74295	0.316624	0.0613985	-0.865527
Hepatitis B	10021881	Infections and infestations	49659292	1	7851	5150	49646290	1.22788	0.172902	8.71984	1.22785	0.042277	0.00819873	-1.3706
Breast cancer	10029104	Neoplasms benign, malignant and unspecified (incl cysts and polyps)	49659292	1	7851	87054	49564386	0.0725197	0.0102136	0.514911	0.0726378	11.8602	2.30039	-5.44915
Muscle disorder	10028395	Musculoskeletal and connective tissue disorders	49659292	1	7851	7029	49644411	0.899605	0.126683	6.38828	0.899618	0.011201	0.00217228	-1.81915
Somnambulism	10037175	Psychiatric disorders	49659292	2	7850	5658	49645782	2.23553	0.55885	8.94261	2.23521	1.36487	0.427863	-0.50651
Eye swelling	10015919	Eye disorders	49659292	1	7851	29481	49621959	0.214391	0.030194	1.52227	0.214491	2.8783	0.558259	-3.88711
Waist circumference decreased	10022891	Investigations	49659292	1	7851	26	49651414	243.239	33.0026	1792.75	243.208	232.279	43.6671	6.11867
Drug titration	10042613	Surgical and medical procedures	49659292	1	7851	80	49651360	79.0526	10.9987	568.186	79.0427	76.1041	14.6111	4.59047
Oral mucosal blistering	10017947	Gastrointestinal disorders	49659292	2	7850	5295	49646145	2.3888	0.597156	9.5559	2.38845	1.61382	0.505899	-0.410914
Cyanosis	10047065	Vascular disorders	49659292	1	7851	13263	49638177	0.476704	0.0671345	3.38495	0.476771	0.574324	0.111389	-2.7349
Ill-defined disorder	10018065	General disorders and administration site conditions	49659292	5	7847	35260	49616180	0.896618	0.373064	2.15492	0.896684	0.0595547	0.0285935	-1.82358
Glucose tolerance impaired	10027433	Metabolism and nutrition disorders	49659292	1	7851	4631	49646809	1.3655	0.192277	9.69739	1.36545	0.0977987	0.0189657	-1.21744
Liver disorder	10019805	Hepatobiliary disorders	49659292	1	7851	35198	49616242	0.179548	0.025287	1.27487	0.179653	3.7485	0.727041	-4.1428
Exposure during pregnancy	10022117	Injury, poisoning and procedural complications	49659292	2	7850	48208	49603232	0.262151	0.0655482	1.04844	0.262339	4.15227	1.3019	-3.59658
Pregnancy	10036585	Pregnancy, puerperium and perinatal conditions	49659292	1	7851	18146	49633294	0.348391	0.0490651	2.47379	0.348474	1.21851	0.23633	-3.18706
Extra dose administered	10022117	Injury, poisoning and procedural complications	49659292	1	7851	23367	49628073	0.27052	0.0380987	1.92083	0.270613	1.96677	0.381461	-3.55184
Anticonvulsant drug level increased	10022891	Investigations	49659292	2	7850	1472	49649968	8.59353	2.14677	34.4	8.59159	13.3982	4.19766	1.4333
Product packaging quantity issue	10077536	Product issues	49659292	4	7848	6608	49644832	3.82917	1.43635	10.2082	3.82773	8.35199	3.6768	0.269268
Muscle atrophy	10028395	Musculoskeletal and connective tissue disorders	49659292	1	7851	9468	49641972	0.66783	0.094048	4.74222	0.667872	0.165179	0.0320353	-2.24874
Dyschromatopsia	10015919	Eye disorders	49659292	1	7851	595	49650845	10.6288	1.49451	75.5912	10.6276	8.70715	1.68651	1.73717
Loss of control of legs	10018065	General disorders and administration site conditions	49659292	1	7851	3496	49647944	1.80886	0.25469	12.8469	1.80876	0.361545	0.0701087	-0.812099
Dissociative identity disorder	10037175	Psychiatric disorders	49659292	1	7851	188	49651252	33.6393	4.71319	240.093	33.6352	31.4975	6.08269	3.38518
Foot fracture	10022117	Injury, poisoning and procedural complications	49659292	1	7851	16040	49635400	0.394151	0.0555091	2.79872	0.394228	0.931075	0.180582	-3.00912
Anaphylactic reaction	10021428	Immune system disorders	49659292	2	7850	41358	49610082	0.305612	0.0764149	1.22226	0.305789	3.15451	0.989062	-3.37549
Eye pruritus	10015919	Eye disorders	49659292	1	7851	22634	49628806	0.279285	0.039333	1.98307	0.279377	1.85954	0.360663	-3.50586
Laboratory test abnormal	10022891	Investigations	49659292	1	7851	23760	49627680	0.266043	0.0374682	1.88904	0.266137	2.02448	0.392655	-3.5759
Myelosuppression	10005329	Blood and lymphatic system disorders	49659292	1	7851	11830	49639610	0.534464	0.0752682	3.79512	0.534524	0.405411	0.078628	-2.56998
Arrhythmia	10007541	Cardiac disorders	49659292	1	7851	40171	49611269	0.157305	0.0221544	1.11693	0.157412	4.51369	0.875457	-4.33345
Disease complication	10018065	General disorders and administration site conditions	49659292	1	7851	3795	49647645	1.66633	0.234627	11.8344	1.66625	0.266349	0.0516499	-0.930405
Product container issue	10077536	Product issues	49659292	1	7851	6129	49645311	1.03172	0.145286	7.32663	1.03172	0.000975198	0.000189124	-1.62156
General physical health deterioration	10018065	General disorders and administration site conditions	49659292	4	7848	85001	49566439	0.297211	0.111516	0.792121	0.297569	6.6436	2.92538	-3.41477
Pleurisy	10038738	Respiratory, thoracic and mediastinal disorders	49659292	1	7851	5226	49646214	1.21002	0.170388	8.593	1.20999	0.0364403	0.00706684	-1.39173
Atelectasis	10038738	Respiratory, thoracic and mediastinal disorders	49659292	1	7851	8410	49643030	0.751861	0.10588	5.33899	0.751892	0.0818742	0.0158788	-2.07784
Polyserositis	10018065	General disorders and administration site conditions	49659292	1	7851	320	49651120	19.7631	2.77494	140.752	19.7607	17.7559	3.43512	2.62635
Tinnitus	10013993	Ear and labyrinth disorders	49659292	5	7847	37650	49613790	0.839661	0.349367	2.01802	0.839763	0.152972	0.0734455	-1.91817
Drug reaction with eosinophilia and systemic symptoms	10040785	Skin and subcutaneous tissue disorders	49659292	3	7849	19176	49632264	0.989266	0.318956	3.06829	0.98927	0.000349232	0.000135453	-1.68189
Benzodiazepine drug level increased	10022891	Investigations	49659292	2	7850	76	49651364	166.448	40.8726	677.834	166.406	320.392	98.9472	5.64378
Encephalopathy	10029205	Nervous system disorders	49659292	2	7850	19639	49631801	0.643874	0.160988	2.57519	0.643965	0.393805	0.123469	-2.30119
Gynaecomastia	10038604	Reproductive system and breast disorders	49659292	4	7848	29288	49622152	0.863549	0.323997	2.30162	0.863618	0.0861881	0.0379499	-1.87779
Oral disorder	10017947	Gastrointestinal disorders	49659292	1	7851	6056	49645384	1.04416	0.147037	7.41498	1.04416	0.00186728	0.000362128	-1.60428
Drug ineffective for unapproved indication	10018065	General disorders and administration site conditions	49659292	2	7850	40052	49611388	0.315586	0.0789086	1.26215	0.31576	2.96769	0.930485	-3.3292
Heart alternation	10007541	Cardiac disorders	49659292	1	7851	66	49651374	95.8214	13.2974	690.491	95.8093	92.4196	17.7052	4.85808
Hyponatraemia	10027433	Metabolism and nutrition disorders	49659292	3	7849	46742	49604698	0.405623	0.130786	1.25801	0.40585	2.61173	1.01303	-2.9671
Intermenstrual bleeding	10038604	Reproductive system and breast disorders	49659292	1	7851	1624	49649816	3.8941	0.548117	27.6656	3.89373	2.1493	0.416667	0.292757
Obsessive-compulsive personality disorder	10037175	Psychiatric disorders	49659292	2	7850	217	49651223	58.2949	14.4839	234.626	58.2803	111.567	34.7957	4.17441
Thrombocytosis	10005329	Blood and lymphatic system disorders	49659292	1	7851	2805	49648635	2.2545	0.317414	16.013	2.25434	0.697716	0.135289	-0.494672
Inability to afford medication	10041244	Social circumstances	49659292	1	7851	5464	49645976	1.15731	0.162967	8.2186	1.15729	0.0213752	0.00414531	-1.45595
Agitated depression	10037175	Psychiatric disorders	49659292	1	7851	217	49651223	29.1437	4.08616	207.862	29.1402	27.0499	5.22683	3.18096
International normalised ratio increased	10022891	Investigations	49659292	3	7849	26899	49624541	0.705127	0.22735	2.18695	0.70524	0.369751	0.143415	-2.17004
Suicidal behaviour	10037175	Psychiatric disorders	49659292	2	7850	3594	49647846	3.51951	0.879705	14.0808	3.51887	3.60436	1.12978	0.147645
Ovarian cyst ruptured	10038604	Reproductive system and breast disorders	49659292	1	7851	1065	49650375	5.93811	0.835559	42.2006	5.93748	4.10214	0.795037	0.900186
Aversion	10037175	Psychiatric disorders	49659292	1	7851	219	49651221	28.8776	4.04901	205.955	28.874	26.7865	5.1761	3.16789
Blood creatine phosphokinase increased	10022891	Investigations	49659292	1	7851	25719	49625721	0.245769	0.034613	1.74508	0.245865	2.31424	0.448855	-3.69018
Hypophagia	10027433	Metabolism and nutrition disorders	49659292	4	7848	19928	49631512	1.26939	0.47625	3.38341	1.26925	0.228516	0.100616	-1.32241
Kidney small	10038359	Renal and urinary disorders	49659292	1	7851	256	49651184	24.7039	3.46603	176.075	24.7008	22.6529	4.37972	2.94524
Blood urine present	10022891	Investigations	49659292	2	7850	16094	49635346	0.785755	0.196459	3.1427	0.78581	0.116788	0.036616	-2.01405
Skin exfoliation	10040785	Skin and subcutaneous tissue disorders	49659292	1	7851	63031	49588409	0.100208	0.0141131	0.711507	0.100322	8.07832	1.56685	-4.98332
Gallbladder disorder	10019805	Hepatobiliary disorders	49659292	1	7851	15327	49636113	0.412492	0.058092	2.92897	0.412567	0.83662	0.162262	-2.94353
Hyperacusis	10013993	Ear and labyrinth disorders	49659292	1	7851	3072	49648368	2.05854	0.289834	14.6207	2.0584	0.544073	0.1055	-0.625727
Blood glucose fluctuation	10022891	Investigations	49659292	1	7851	9336	49642104	0.677274	0.0953778	4.80929	0.677315	0.153745	0.0298178	-2.22849
Feeling of body temperature change	10018065	General disorders and administration site conditions	49659292	1	7851	4853	49646587	1.30303	0.183483	9.25365	1.30299	0.0704482	0.0136618	-1.28496
Product use complaint	10022117	Injury, poisoning and procedural complications	49659292	1	7851	9073	49642367	0.69691	0.0981428	4.94874	0.696948	0.131784	0.0255586	-2.18728
Platelet count decreased	10022891	Investigations	49659292	2	7850	86210	49565230	0.146481	0.0366264	0.585821	0.146698	9.94389	3.11784	-4.43511
White blood cell count decreased	10022891	Investigations	49659292	1	7851	87666	49563774	0.0720126	0.0101422	0.51131	0.0721307	11.9568	2.31912	-5.45926
Patella fracture	10022117	Injury, poisoning and procedural complications	49659292	1	7851	1891	49649549	3.34425	0.470763	23.7572	3.34395	1.64219	0.318381	0.0735015
Latent autoimmune diabetes in adults	10027433	Metabolism and nutrition disorders	49659292	1	7851	123	49651317	51.4163	7.18416	367.981	51.4099	49.0308	9.44695	3.98645
Device dislocation	10077536	Product issues	49659292	1	7851	35664	49615776	0.1772	0.0249564	1.2582	0.177305	3.81993	0.740896	-4.16177
Endotracheal intubation	10042613	Surgical and medical procedures	49659292	4	7848	2141	49649299	11.8195	4.43081	31.5291	11.8139	39.5222	17.3899	1.89259
Boredom	10037175	Psychiatric disorders	49659292	1	7851	283	49651157	22.3469	3.13649	159.218	22.3442	20.3173	3.92935	2.80203
Diverticulitis	10021881	Infections and infestations	49659292	1	7851	22248	49629192	0.284133	0.0400157	2.01749	0.284224	1.8033	0.349756	-3.48105
Shoulder operation	10042613	Surgical and medical procedures	49659292	1	7851	2862	49648578	2.20959	0.311094	15.694	2.20944	0.661849	0.128335	-0.523667
Back injury	10022117	Injury, poisoning and procedural complications	49659292	1	7851	7994	49643446	0.790993	0.111391	5.61691	0.79102	0.0552126	0.0107079	-2.00468
Upper-airway cough syndrome	10038738	Respiratory, thoracic and mediastinal disorders	49659292	2	7850	6272	49645168	2.01665	0.504147	8.06688	2.01639	1.02446	0.321158	-0.655051
Rhinorrhoea	10038738	Respiratory, thoracic and mediastinal disorders	49659292	3	7849	49991	49601449	0.379236	0.122279	1.17617	0.379473	3.047	1.18187	-3.06404
Hyporesponsive to stimuli	10029205	Nervous system disorders	49659292	2	7850	846	49650594	14.9525	3.73272	59.8968	14.949	25.9708	8.13194	2.22966
Hyperammonaemia	10027433	Metabolism and nutrition disorders	49659292	1	7851	4018	49647422	1.57384	0.221608	11.1774	1.57377	0.209153	0.0405589	-1.01273
Genital burning sensation	10038604	Reproductive system and breast disorders	49659292	1	7851	674	49650766	9.38299	1.31959	66.7181	9.38192	7.47751	1.44857	1.55808
Polydipsia	10027433	Metabolism and nutrition disorders	49659292	3	7849	3344	49648096	5.6747	1.82885	17.6079	5.67292	11.538	4.47357	0.836081
Bite	10022117	Injury, poisoning and procedural complications	49659292	1	7851	581	49650859	10.8849	1.53046	77.4157	10.8837	8.96024	1.73548	1.77136
Erythema multiforme	10040785	Skin and subcutaneous tissue disorders	49659292	1	7851	7749	49643691	0.816006	0.114912	5.79455	0.81603	0.0414765	0.00804392	-1.95979
Postictal paralysis	10029205	Nervous system disorders	49659292	1	7851	190	49651250	33.2852	4.66384	237.553	33.2811	31.1474	6.01535	3.37013
Increased appetite	10027433	Metabolism and nutrition disorders	49659292	1	7851	13422	49638018	0.471056	0.066339	3.34484	0.471123	0.593827	0.115172	-2.75209
Joint dislocation	10022117	Injury, poisoning and procedural complications	49659292	1	7851	8361	49643079	0.756268	0.106501	5.37029	0.756299	0.0785315	0.0152305	-2.06941
Swollen tongue	10017947	Gastrointestinal disorders	49659292	1	7851	26302	49625138	0.240319	0.0338455	1.70638	0.240416	2.40106	0.465694	-3.72252
Hypoacusis	10013993	Ear and labyrinth disorders	49659292	2	7850	32860	49618580	0.384713	0.0961924	1.53863	0.38487	1.96748	0.616879	-3.04369
Abdominal distension	10017947	Gastrointestinal disorders	49659292	2	7850	82680	49568760	0.152745	0.0381929	0.610876	0.152961	9.39656	2.94623	-4.3748
Mass	10018065	General disorders and administration site conditions	49659292	1	7851	11757	49639683	0.537784	0.0757356	3.8187	0.537842	0.397183	0.0770322	-2.56105
Gingival recession	10017947	Gastrointestinal disorders	49659292	1	7851	1546	49649894	4.09057	0.575754	29.0623	4.09018	2.33323	0.452313	0.363646
Impaired driving ability	10041244	Social circumstances	49659292	2	7850	9589	49641851	1.31897	0.329757	5.27565	1.31889	0.154203	0.0483443	-1.26721
Sneezing	10038738	Respiratory, thoracic and mediastinal disorders	49659292	1	7851	17113	49634327	0.369429	0.0520277	2.62318	0.369509	1.07611	0.208712	-3.10252
Psychotic behaviour	10037175	Psychiatric disorders	49659292	1	7851	865	49650575	7.31111	1.02854	51.9693	7.3103	5.4409	1.05432	1.19941
Blood zinc decreased	10022891	Investigations	49659292	1	7851	133	49651307	47.5504	6.64797	340.11	47.5445	45.2256	8.71813	3.87602
Peroneal nerve palsy	10029205	Nervous system disorders	49659292	1	7851	4814	49646626	1.31359	0.184969	9.32864	1.31355	0.074836	0.0145127	-1.27332
Cerebral venous sinus thrombosis	10029205	Nervous system disorders	49659292	1	7851	441	49650999	14.3405	2.01525	102.047	14.3388	12.3806	2.39688	2.16698
Electroencephalogram abnormal	10022891	Investigations	49659292	1	7851	2779	49648661	2.27559	0.320383	16.1629	2.27543	0.714688	0.13858	-0.48125
Paraparesis	10029205	Nervous system disorders	49659292	1	7851	1501	49649939	4.21321	0.593005	29.9342	4.2128	2.44861	0.474673	0.406187
Rheumatoid arthritis	10028395	Musculoskeletal and connective tissue disorders	49659292	1	7851	90123	49561317	0.0700458	0.00986521	0.497346	0.0701643	12.3447	2.39435	-5.49913
Knee arthroplasty	10042613	Surgical and medical procedures	49659292	1	7851	15136	49636304	0.417699	0.0588253	2.96594	0.417773	0.811611	0.157411	-2.92544
Exaggerated startle response	10029205	Nervous system disorders	49659292	1	7851	149	49651291	42.4443	5.93877	303.349	42.439	40.1929	7.7531	3.71523
Mouth breathing	10038738	Respiratory, thoracic and mediastinal disorders	49659292	1	7851	319	49651121	19.825	2.78361	141.195	19.8226	17.8173	3.44698	2.63082
Seasonal allergy	10021428	Immune system disorders	49659292	2	7850	10071	49641369	1.25583	0.313974	5.02307	1.25577	0.104186	0.0326637	-1.33794
Parosmia	10029205	Nervous system disorders	49659292	2	7850	6110	49645330	2.07013	0.517513	8.28084	2.06986	1.10574	0.346636	-0.61732
Sensory disturbance	10029205	Nervous system disorders	49659292	1	7851	14137	49637303	0.447225	0.0629832	3.17561	0.447295	0.683101	0.132486	-2.82695
Piloerection	10040785	Skin and subcutaneous tissue disorders	49659292	1	7851	862	49650578	7.33655	1.03211	52.1503	7.33575	5.46582	1.05914	1.20441
Drug withdrawal syndrome	10018065	General disorders and administration site conditions	49659292	1	7851	83931	49567509	0.0752228	0.0105943	0.534104	0.0753406	11.3675	2.20481	-5.39645
Taste disorder	10029205	Nervous system disorders	49659292	5	7847	11756	49639684	2.69052	1.11933	6.46716	2.68944	5.30533	2.54694	-0.23949
Hunger	10018065	General disorders and administration site conditions	49659292	2	7850	8610	49642830	1.46897	0.367253	5.87573	1.46885	0.299295	0.0938308	-1.11191
Crohn's disease	10017947	Gastrointestinal disorders	49659292	1	7851	49066	49602374	0.128765	0.018135	0.914275	0.128876	5.894	1.14318	-4.622
Gastroenteritis	10021881	Infections and infestations	49659292	1	7851	11926	49639514	0.530161	0.0746622	3.76457	0.530221	0.416293	0.0807385	-2.58164
Gingival bleeding	10017947	Gastrointestinal disorders	49659292	1	7851	10451	49640989	0.605003	0.0852012	4.29605	0.605053	0.25783	0.0500047	-2.39121
Coeliac disease	10017947	Gastrointestinal disorders	49659292	1	7851	7606	49643834	0.83135	0.117073	5.90352	0.831372	0.0342039	0.00663346	-1.93292
Tachycardia paroxysmal	10007541	Cardiac disorders	49659292	1	7851	255	49651185	24.8007	3.47957	176.768	24.7977	22.7489	4.39823	2.95082
Madarosis	10040785	Skin and subcutaneous tissue disorders	49659292	1	7851	10883	49640557	0.580982	0.0818187	4.12547	0.581036	0.302139	0.0585983	-2.44963
Blood test abnormal	10022891	Investigations	49659292	1	7851	10788	49640652	0.5861	0.0825393	4.16181	0.586152	0.29223	0.0566765	-2.43699
Labelled drug-drug interaction medication error	10022117	Injury, poisoning and procedural complications	49659292	1	7851	8088	49643352	0.781799	0.110096	5.55161	0.781827	0.060885	0.011808	-2.02154
Anticonvulsant drug level decreased	10022891	Investigations	49659292	1	7851	1349	49650091	4.68795	0.659776	33.3096	4.68748	2.89875	0.561899	0.559925
Rib fracture	10022117	Injury, poisoning and procedural complications	49659292	2	7850	16780	49634660	0.753622	0.188425	3.01417	0.753685	0.161034	0.0504885	-2.07426
Intentional product misuse	10022117	Injury, poisoning and procedural complications	49659292	3	7849	70412	49581028	0.269138	0.0867803	0.8347	0.269418	5.95156	2.3085	-3.55815
Sudden cardiac death	10018065	General disorders and administration site conditions	49659292	1	7851	2876	49648564	2.19884	0.30958	15.6175	2.19868	0.653312	0.12668	-0.5307
Cerebellar syndrome	10029205	Nervous system disorders	49659292	3	7849	1923	49649517	9.86831	3.17918	30.6316	9.86492	23.8626	9.2492	1.63279
Electrocardiogram QT shortened	10022891	Investigations	49659292	2	7850	253	49651187	49.9999	12.4342	201.058	49.9875	95.2624	29.733	3.95643
Hepatic enzyme abnormal	10022891	Investigations	49659292	1	7851	3961	49647479	1.59649	0.224796	11.3383	1.59642	0.222782	0.0432018	-0.992126
Hypotonia	10029205	Nervous system disorders	49659292	1	7851	8568	49642872	0.737993	0.103928	5.24051	0.738027	0.0929964	0.0180358	-2.10469
Ear discomfort	10013993	Ear and labyrinth disorders	49659292	1	7851	8070	49643370	0.783543	0.110341	5.564	0.78357	0.0597822	0.0115942	-2.01832
Rash pustular	10021881	Infections and infestations	49659292	1	7851	6577	49644863	0.961438	0.13539	6.82744	0.961443	0.0015462	0.000299863	-1.7233
Eye discharge	10015919	Eye disorders	49659292	3	7849	7443	49643997	2.54933	0.82183	7.90804	2.54874	2.82255	1.09463	-0.317106
Lacrimation decreased	10015919	Eye disorders	49659292	1	7851	383	49651057	16.5122	2.31965	117.54	16.5102	14.533	2.81278	2.36908
Compulsive cheek biting	10037175	Psychiatric disorders	49659292	1	7851	33	49651407	191.643	26.2072	1401.41	191.619	184.047	34.8281	5.80314
Skin odour abnormal	10040785	Skin and subcutaneous tissue disorders	49659292	1	7851	3258	49648182	1.94101	0.273291	13.7857	1.94089	0.456006	0.0884246	-0.710463
Product blister packaging issue	10077536	Product issues	49659292	1	7851	815	49650625	7.75965	1.09156	55.1614	7.75879	5.88056	1.13944	1.28504
Seasonal affective disorder	10037175	Psychiatric disorders	49659292	1	7851	258	49651182	24.5123	3.43926	174.705	24.5094	22.4632	4.34315	2.93413
Superficial inflammatory dermatosis	10040785	Skin and subcutaneous tissue disorders	49659292	1	7851	31	49651409	204.007	27.8454	1494.64	203.981	195.674	36.97	5.88646
Eosinophilic cellulitis	10040785	Skin and subcutaneous tissue disorders	49659292	1	7851	153	49651287	41.3346	5.7845	295.367	41.3295	39.0983	7.54303	3.67769
Wound	10022117	Injury, poisoning and procedural complications	49659292	1	7851	20327	49631113	0.310997	0.0437989	2.20825	0.311084	1.5262	0.296009	-3.35079
Wound haemorrhage	10022117	Injury, poisoning and procedural complications	49659292	1	7851	3128	49648312	2.02168	0.284646	14.3589	2.02155	0.516089	0.100074	-0.651767
Wrist fracture	10022117	Injury, poisoning and procedural complications	49659292	2	7850	9873	49641567	1.28102	0.320271	5.12384	1.28095	0.123241	0.0386375	-1.3093
Product packaging confusion	10022117	Injury, poisoning and procedural complications	49659292	1	7851	1952	49649488	3.23974	0.456059	23.0144	3.23945	1.54742	0.30001	0.0277628
Product barcode issue	10077536	Product issues	49659292	1	7851	309	49651131	20.4666	2.87341	145.778	20.4641	18.4534	3.56974	2.67638
Packaging design issue	10077536	Product issues	49659292	1	7851	226	49651214	27.9831	3.92414	199.549	27.9797	25.901	5.00557	3.12305
Gastrointestinal tube insertion	10042613	Surgical and medical procedures	49659292	3	7849	1930	49649510	9.83251	3.16766	30.5204	9.82914	23.7566	9.20817	1.62756
Mitral valve thickening	10007541	Cardiac disorders	49659292	1	7851	98	49651342	64.5327	8.99864	462.789	64.5246	61.9085	11.908	4.30636
Tricuspid valve incompetence	10007541	Cardiac disorders	49659292	1	7851	6390	49645050	0.989578	0.139352	7.02729	0.98958	0.000109727	2.13e-05	-1.6817
Echocardiogram abnormal	10022891	Investigations	49659292	1	7851	1125	49650315	5.6214	0.791034	39.9479	5.62081	3.79543	0.735625	0.821311
Cardiac valve disease	10007541	Cardiac disorders	49659292	1	7851	4919	49646521	1.28554	0.181021	9.12946	1.28551	0.0634039	0.0122958	-1.30443
Mitral valve incompetence	10007541	Cardiac disorders	49659292	1	7851	9651	49641789	0.655164	0.0922645	4.65228	0.655208	0.181457	0.0351924	-2.27635
Hospice care	10042613	Surgical and medical procedures	49659292	3	7849	7253	49644187	2.61612	0.843357	8.11528	2.6155	2.99271	1.16061	-0.279823
Living in residential institution	10041244	Social circumstances	49659292	1	7851	1261	49650179	5.01511	0.705784	35.6361	5.0146	3.21155	0.622508	0.657044
Sinus disorder	10038738	Respiratory, thoracic and mediastinal disorders	49659292	1	7851	16089	49635351	0.39295	0.05534	2.7902	0.393027	0.937626	0.181853	-3.01351
Cerebral ischaemia	10029205	Nervous system disorders	49659292	1	7851	4659	49646781	1.35729	0.191122	9.63909	1.35725	0.0940211	0.0182331	-1.22613
Concussion	10022117	Injury, poisoning and procedural complications	49659292	1	7851	6138	49645302	1.03021	0.145073	7.31589	1.03021	0.000885698	0.000171767	-1.62368
Acute kidney injury	10038359	Renal and urinary disorders	49659292	3	7849	117390	49534050	0.16128	0.0520031	0.500185	0.1616	13.0797	5.07342	-4.29553
Haematoma	10047065	Vascular disorders	49659292	1	7851	22453	49628987	0.281537	0.0396502	1.99906	0.281629	1.83315	0.355544	-3.49428
Hyperkalaemia	10027433	Metabolism and nutrition disorders	49659292	4	7848	28277	49623163	0.894442	0.335587	2.38396	0.894496	0.0497976	0.0219266	-1.82712
Urinary tract infection bacterial	10021881	Infections and infestations	49659292	1	7851	2010	49649430	3.14625	0.442905	22.3499	3.14598	1.46317	0.283681	-0.0144215
Clostridium difficile colitis	10021881	Infections and infestations	49659292	1	7851	8559	49642881	0.73877	0.104037	5.24602	0.738803	0.0923491	0.0179103	-2.10317
Premature menopause	10038604	Reproductive system and breast disorders	49659292	1	7851	744	49650696	8.50017	1.1956	60.4325	8.49921	6.60809	1.28029	1.41607
Middle insomnia	10037175	Psychiatric disorders	49659292	2	7850	14534	49636906	0.870121	0.217551	3.48016	0.870155	0.0387574	0.0121513	-1.867
Treatment noncompliance	10018065	General disorders and administration site conditions	49659292	2	7850	40233	49611207	0.314165	0.0785533	1.25647	0.31434	2.9935	0.938579	-3.33571
Product administration interrupted	10022117	Injury, poisoning and procedural complications	49659292	2	7850	3924	49647516	3.22351	0.805745	12.8962	3.22294	3.06512	0.960777	0.0210366
Wheelchair user	10041244	Social circumstances	49659292	1	7851	3645	49647795	1.73491	0.244281	12.3216	1.73482	0.311185	0.0603438	-0.872267
Underdose	10022117	Injury, poisoning and procedural complications	49659292	2	7850	58574	49592866	0.215712	0.0539369	0.862706	0.215912	5.70139	1.78762	-3.87755
Skin swelling	10040785	Skin and subcutaneous tissue disorders	49659292	1	7851	5560	49645880	1.13732	0.160153	8.07665	1.1373	0.0165754	0.00321448	-1.48106
Vasodilatation	10047065	Vascular disorders	49659292	1	7851	2120	49649320	2.98299	0.419933	21.1897	2.98274	1.31744	0.255431	-0.0911887
Age-related macular degeneration	10015919	Eye disorders	49659292	1	7851	1287	49650153	4.9138	0.691536	34.9156	4.9133	3.11449	0.603701	0.627663
Retinal disorder	10015919	Eye disorders	49659292	1	7851	2174	49649266	2.9089	0.409507	20.6631	2.90865	1.25193	0.242733	-0.12743
Disease recurrence	10018065	General disorders and administration site conditions	49659292	1	7851	33346	49618094	0.189527	0.0266924	1.34572	0.18963	3.46527	0.672107	-4.06483
Amnestic disorder	10029205	Nervous system disorders	49659292	1	7851	386	49651054	16.3839	2.30167	116.624	16.3819	14.4057	2.78821	2.3579
Pancreatitis acute	10017947	Gastrointestinal disorders	49659292	2	7850	17724	49633716	0.713469	0.178387	2.85356	0.713542	0.230058	0.0721294	-2.1532
Blood triglycerides increased	10022891	Investigations	49659292	1	7851	15051	49636389	0.420059	0.0591575	2.9827	0.420132	0.800524	0.155261	-2.91732
Feeding disorder	10027433	Metabolism and nutrition disorders	49659292	1	7851	13609	49637831	0.464581	0.0654273	3.29886	0.464649	0.616934	0.119653	-2.77205
Colon cancer	10029104	Neoplasms benign, malignant and unspecified (incl cysts and polyps)	49659292	1	7851	12324	49639116	0.513035	0.0722506	3.64295	0.513097	0.462122	0.0896271	-2.62899
Increased tendency to bruise	10005329	Blood and lymphatic system disorders	49659292	1	7851	8003	49643437	0.790104	0.111265	5.61059	0.79013	0.0557463	0.0108114	-2.0063
Tenderness	10018065	General disorders and administration site conditions	49659292	1	7851	8791	49642649	0.71927	0.101291	5.10754	0.719305	0.109542	0.0212449	-2.14174
Heavy menstrual bleeding	10038604	Reproductive system and breast disorders	49659292	1	7851	3171	49648269	1.99427	0.280787	14.1641	1.99414	0.495484	0.096079	-0.671447
Haematemesis	10017947	Gastrointestinal disorders	49659292	1	7851	21474	49629966	0.294378	0.0414586	2.09025	0.294468	1.69107	0.327987	-3.42997
Necrosis	10018065	General disorders and administration site conditions	49659292	1	7851	4735	49646705	1.3355	0.188055	9.48433	1.33546	0.0842568	0.0163396	-1.24946
Mechanical ventilation	10042613	Surgical and medical procedures	49659292	1	7851	1657	49649783	3.81654	0.537207	27.1143	3.81618	2.07704	0.402663	0.263784
Blood potassium increased	10022891	Investigations	49659292	1	7851	13523	49637917	0.467537	0.0658435	3.31985	0.467604	0.606285	0.117588	-2.7629
Product label issue	10077536	Product issues	49659292	1	7851	5076	49646364	1.24578	0.175423	8.847	1.24575	0.0484737	0.00940043	-1.34974
Polyuria	10038359	Renal and urinary disorders	49659292	1	7851	6732	49644708	0.939299	0.132272	6.67019	0.939307	0.00392164	0.000760547	-1.75689
Blood sodium abnormal	10022891	Investigations	49659292	1	7851	775	49650665	8.16015	1.14783	58.0121	8.15924	6.27381	1.21558	1.35739
Oral pruritus	10017947	Gastrointestinal disorders	49659292	1	7851	1797	49649643	3.51919	0.495376	25.0006	3.51887	1.80212	0.349379	0.146952
Emotional poverty	10037175	Psychiatric disorders	49659292	1	7851	1273	49650167	4.96784	0.699136	35.2999	4.96733	3.16624	0.613728	0.643409
Feeling of relaxation	10018065	General disorders and administration site conditions	49659292	1	7851	628	49650812	10.0703	1.4161	71.6128	10.0691	8.15556	1.57979	1.65964
Solar lentigo	10040785	Skin and subcutaneous tissue disorders	49659292	1	7851	728	49650712	8.68699	1.22184	61.7625	8.68601	6.79191	1.31587	1.44732
Autoscopy	10037175	Psychiatric disorders	49659292	1	7851	358	49651082	17.6653	2.4812	125.771	17.6632	15.6761	3.03358	2.46575
Otorrhoea	10013993	Ear and labyrinth disorders	49659292	1	7851	1430	49650010	4.4224	0.622428	31.4215	4.42197	2.64634	0.512989	0.475965
Abnormal faeces	10017947	Gastrointestinal disorders	49659292	1	7851	6509	49644931	0.971484	0.136804	6.89878	0.971488	0.000836795	0.000162284	-1.70831
Faeces discoloured	10017947	Gastrointestinal disorders	49659292	1	7851	18121	49633319	0.348872	0.0491328	2.4772	0.348955	1.21503	0.235656	-3.18508
Product commingling	10077536	Product issues	49659292	1	7851	835	49650605	7.57379	1.06545	53.8386	7.57295	5.69827	1.10415	1.25018
Quality of life decreased	10022891	Investigations	49659292	2	7850	10939	49640501	1.15616	0.289058	4.62436	1.15612	0.0421672	0.01322	-1.45717
Hypothermia	10018065	General disorders and administration site conditions	49659292	1	7851	8285	49643155	0.763206	0.107478	5.41957	0.763236	0.0734499	0.0142449	-2.05624
Respiratory failure	10038738	Respiratory, thoracic and mediastinal disorders	49659292	1	7851	60866	49590574	0.103777	0.0146157	0.736848	0.103891	7.73875	1.50099	-4.9329
Hepatic function abnormal	10019805	Hepatobiliary disorders	49659292	1	7851	28822	49622618	0.219296	0.0308848	1.5571	0.219395	2.77889	0.538978	-3.8545
Product preparation issue	10022117	Injury, poisoning and procedural complications	49659292	1	7851	3401	49648039	1.85939	0.261803	13.2059	1.85928	0.397033	0.07699	-0.772384
Chronic obstructive pulmonary disease	10038738	Respiratory, thoracic and mediastinal disorders	49659292	1	7851	43235	49608205	0.146148	0.0205831	1.03771	0.146257	4.98777	0.967409	-4.43949
Diabetes mellitus	10027433	Metabolism and nutrition disorders	49659292	1	7851	65256	49586184	0.0967866	0.0136313	0.687216	0.0969016	8.42759	1.63459	-5.03337
Localised infection	10021881	Infections and infestations	49659292	1	7851	19701	49631739	0.320883	0.0451911	2.27845	0.320969	1.43703	0.278715	-3.30566
Hypovitaminosis	10027433	Metabolism and nutrition disorders	49659292	1	7851	1026	49650414	6.16383	0.86729	43.8063	6.16317	4.3213	0.837489	0.953868
Myopia	10015919	Eye disorders	49659292	1	7851	1994	49649446	3.1715	0.446457	22.5294	3.17122	1.48587	0.288081	-0.00290713
Gangrene	10021881	Infections and infestations	49659292	1	7851	5306	49646134	1.19177	0.167819	8.4634	1.19175	0.030849	0.00598253	-1.41363
Eosinophilia	10005329	Blood and lymphatic system disorders	49659292	1	7851	13765	49637675	0.459315	0.0646856	3.26146	0.459383	0.636344	0.123418	-2.78849
Acute myocardial infarction	10007541	Cardiac disorders	49659292	1	7851	25967	49625473	0.243421	0.0342823	1.72841	0.243517	2.35114	0.456012	-3.70403
Sepsis	10021881	Infections and infestations	49659292	1	7851	91703	49559737	0.0688368	0.00969492	0.488761	0.0689554	12.5942	2.44275	-5.52421
Blood lactic acid	10022891	Investigations	49659292	1	7851	101	49651339	62.6159	8.73393	448.91	62.6081	60.0298	11.5495	4.26401
Angioedema	10040785	Skin and subcutaneous tissue disorders	49659292	2	7850	35570	49615870	0.355383	0.0888591	1.42132	0.355548	2.33777	0.732978	-3.15801
Postictal psychosis	10037175	Psychiatric disorders	49659292	1	7851	107	49651333	59.1047	8.24864	423.508	59.0973	56.5855	10.8917	4.18286
Partial seizures with secondary generalisation	10029205	Nervous system disorders	49659292	1	7851	378	49651062	16.7306	2.35026	119.099	16.7286	14.7495	2.85461	2.3879
Change in seizure presentation	10029205	Nervous system disorders	49659292	2	7850	367	49651073	34.4685	8.58632	138.369	34.46	64.6264	20.1996	3.4263
Toxicity to various agents	10022117	Injury, poisoning and procedural complications	49659292	4	7848	130693	49520747	0.193124	0.0724623	0.514706	0.193535	13.4773	5.93452	-4.03537
Optic neuropathy	10015919	Eye disorders	49659292	1	7851	1627	49649813	3.88692	0.547107	27.6146	3.88655	2.1426	0.415369	0.290099
Visual field defect	10015919	Eye disorders	49659292	1	7851	6275	49645165	1.00772	0.141905	7.15612	1.00772	5.91e-05	1.15e-05	-1.65551
Influenza	10021881	Infections and infestations	49659292	1	7851	83391	49568049	0.0757108	0.010663	0.537569	0.0758285	11.2823	2.18829	-5.38713
Haemorrhage intracranial	10029205	Nervous system disorders	49659292	1	7851	13214	49638226	0.478472	0.0673835	3.39751	0.478539	0.568341	0.110229	-2.72956
Product temperature excursion issue	10077536	Product issues	49659292	1	7851	1887	49649553	3.35134	0.47176	23.8076	3.35104	1.64864	0.319632	0.076552
Derealisation	10037175	Psychiatric disorders	49659292	1	7851	1654	49649786	3.82346	0.538181	27.1635	3.8231	2.08348	0.403911	0.266394
Product contamination	10077536	Product issues	49659292	1	7851	2233	49649207	2.83203	0.398691	20.1169	2.8318	1.18446	0.229653	-0.166014
Enteral nutrition	10042613	Surgical and medical procedures	49659292	1	7851	295	49651145	21.4379	3.00933	152.72	21.4353	19.4162	3.75553	2.74267
Dry skin	10040785	Skin and subcutaneous tissue disorders	49659292	1	7851	97383	49554057	0.0648143	0.00912841	0.4602	0.0649334	13.4916	2.61681	-5.61091
Fluid retention	10027433	Metabolism and nutrition disorders	49659292	1	7851	42296	49609144	0.149395	0.0210405	1.06076	0.149504	4.84231	0.939195	-4.40781
Intercepted medication error	10022117	Injury, poisoning and procedural complications	49659292	1	7851	4257	49647183	1.48548	0.209168	10.5496	1.48542	0.158604	0.0307569	-1.09603
Executive dysfunction	10037175	Psychiatric disorders	49659292	1	7851	329	49651111	19.2224	2.69926	136.89	19.2201	17.2199	3.33166	2.58666
Restless arm syndrome	10029205	Nervous system disorders	49659292	1	7851	86	49651354	73.5373	10.24	528.097	73.5281	70.7195	13.5869	4.48942
Intercepted product prescribing error	10022117	Injury, poisoning and procedural complications	49659292	1	7851	728	49650712	8.68699	1.22184	61.7625	8.68601	6.79191	1.31587	1.44732
Hypogeusia	10029205	Nervous system disorders	49659292	1	7851	1669	49649771	3.7891	0.533347	26.9192	3.78874	2.05152	0.397718	0.25339
Eyelid irritation	10015919	Eye disorders	49659292	1	7851	1764	49649676	3.58503	0.504638	25.4686	3.5847	1.86267	0.361116	0.173651
Asocial behaviour	10037175	Psychiatric disorders	49659292	1	7851	295	49651145	21.4379	3.00933	152.72	21.4353	19.4162	3.75553	2.74267
Extrasystoles	10007541	Cardiac disorders	49659292	1	7851	6082	49645358	1.0397	0.146408	7.38327	1.03969	0.00151533	0.000293872	-1.61046
Incorrect product administration duration	10022117	Injury, poisoning and procedural complications	49659292	1	7851	14811	49636629	0.426867	0.0601164	3.03105	0.42694	0.769366	0.149218	-2.89413
Homeless	10041244	Social circumstances	49659292	1	7851	392	49651048	16.1331	2.26653	114.835	16.1312	14.1571	2.74018	2.3358
Loss of employment	10041244	Social circumstances	49659292	1	7851	2773	49648667	2.28051	0.321076	16.1979	2.28035	0.718661	0.13935	-0.478135
Restless legs syndrome	10029205	Nervous system disorders	49659292	1	7851	15225	49636215	0.415256	0.0584813	2.9486	0.415331	0.823248	0.159668	-2.9339
Barbiturates positive	10022891	Investigations	49659292	1	7851	75	49651365	84.3228	11.7224	606.558	84.3122	81.2409	15.5867	4.68045
Product quality issue	10077536	Product issues	49659292	1	7851	121232	49530208	0.0520389	0.00732914	0.36949	0.0521596	17.2661	3.34891	-5.92693
Delusion	10037175	Psychiatric disorders	49659292	1	7851	12342	49639098	0.512287	0.0721452	3.63764	0.512349	0.464221	0.0900342	-2.63109
Psychomotor retardation	10037175	Psychiatric disorders	49659292	1	7851	2272	49649168	2.78342	0.39185	19.7714	2.78319	1.14204	0.22143	-0.190963
Pneumonia bacterial	10021881	Infections and infestations	49659292	1	7851	6528	49644912	0.968656	0.136406	6.8787	0.96866	0.00101395	0.00019664	-1.71251
Amenorrhoea	10038604	Reproductive system and breast disorders	49659292	1	7851	14085	49637355	0.448876	0.0632157	3.18734	0.448947	0.676527	0.131211	-2.82163
Thyroid disorder	10014698	Endocrine disorders	49659292	1	7851	12316	49639124	0.513369	0.0722975	3.64532	0.513431	0.46119	0.0894464	-2.62805
Hyperprolactinaemia	10014698	Endocrine disorders	49659292	1	7851	5626	49645814	1.12398	0.158274	7.98188	1.12396	0.013671	0.00265124	-1.49808
Breast discharge	10038604	Reproductive system and breast disorders	49659292	1	7851	1511	49649929	4.18533	0.589083	29.736	4.18492	2.42234	0.469582	0.396624
Rash papular	10040785	Skin and subcutaneous tissue disorders	49659292	1	7851	19263	49632177	0.328182	0.046219	2.33028	0.328267	1.37503	0.266689	-3.27323
Pulmonary infarction	10038738	Respiratory, thoracic and mediastinal disorders	49659292	1	7851	2178	49649262	2.90355	0.408755	20.6251	2.90331	1.24723	0.241821	-0.130079
Premature baby	10036585	Pregnancy, puerperium and perinatal conditions	49659292	1	7851	25443	49625997	0.248437	0.0349887	1.76402	0.248533	2.27323	0.4409	-3.67462
Selective eating disorder	10037175	Psychiatric disorders	49659292	1	7851	807	49650633	7.83657	1.10237	55.7089	7.8357	5.95604	1.15406	1.29922
Foetal exposure during pregnancy	10022117	Injury, poisoning and procedural complications	49659292	1	7851	63506	49587934	0.0994572	0.0140074	0.706178	0.0995719	8.15286	1.58131	-4.99415
Neonatal dyspnoea	10038738	Respiratory, thoracic and mediastinal disorders	49659292	1	7851	38	49651402	166.427	22.8468	1212.33	166.406	160.196	30.4126	5.61378
Premature delivery	10036585	Pregnancy, puerperium and perinatal conditions	49659292	1	7851	13282	49638158	0.476022	0.0670384	3.38011	0.476089	0.576648	0.11184	-2.73696
Partner stress	10041244	Social circumstances	49659292	1	7851	886	49650554	7.13782	1.00419	50.7361	7.13704	5.27129	1.02147	1.16492
Dermatitis psoriasiform	10040785	Skin and subcutaneous tissue disorders	49659292	1	7851	1498	49649942	4.22165	0.594192	29.9942	4.22124	2.45657	0.476215	0.409068
Craniocerebral injury	10022117	Injury, poisoning and procedural complications	49659292	1	7851	2289	49649151	2.76275	0.388941	19.6245	2.76252	1.12407	0.217946	-0.201705
Drug-induced liver injury	10019805	Hepatobiliary disorders	49659292	1	7851	20367	49631073	0.310386	0.0437129	2.20391	0.310473	1.53191	0.297118	-3.35362
Coagulopathy	10005329	Blood and lymphatic system disorders	49659292	1	7851	14254	49637186	0.443553	0.0624661	3.14954	0.443624	0.697938	0.135364	-2.83884
Hepatic encephalopathy	10029205	Nervous system disorders	49659292	1	7851	7878	49643562	0.802642	0.113031	5.69964	0.802667	0.048515	0.00940898	-1.9836
Acute respiratory failure	10038738	Respiratory, thoracic and mediastinal disorders	49659292	1	7851	14835	49636605	0.426177	0.0600191	3.02614	0.42625	0.772471	0.14982	-2.89647
Hypoglycaemia	10027433	Metabolism and nutrition disorders	49659292	1	7851	40903	49610537	0.154488	0.0217576	1.09692	0.154595	4.62679	0.897394	-4.3595
Leukocytosis	10005329	Blood and lymphatic system disorders	49659292	1	7851	14688	49636752	0.430443	0.0606199	3.05644	0.430516	0.753483	0.146137	-2.8821
Acute hepatic failure	10019805	Hepatobiliary disorders	49659292	1	7851	10436	49641004	0.605873	0.0853236	4.30223	0.605923	0.256327	0.0497132	-2.38914
Brain injury	10029205	Nervous system disorders	49659292	1	7851	8108	49643332	0.77987	0.109824	5.53791	0.779898	0.0621194	0.0120475	-2.0251
Jaw operation	10042613	Surgical and medical procedures	49659292	1	7851	748	49650692	8.45471	1.18921	60.1089	8.45376	6.56338	1.27164	1.40837
Vitreous detachment	10015919	Eye disorders	49659292	1	7851	1730	49649710	3.65549	0.514551	25.9695	3.65515	1.92769	0.373717	0.201685
Sudden death	10018065	General disorders and administration site conditions	49659292	1	7851	9460	49641980	0.668395	0.0941275	4.74624	0.668437	0.164478	0.0318994	-2.24752
Appendicitis perforated	10021881	Infections and infestations	49659292	1	7851	1997	49649443	3.16673	0.445786	22.4955	3.16646	1.48158	0.28725	-0.00507309
Hepatic cyst	10019805	Hepatobiliary disorders	49659292	1	7851	2801	49648639	2.25772	0.317867	16.0359	2.25756	0.700302	0.135791	-0.492615
Prothrombin time prolonged	10022891	Investigations	49659292	1	7851	5638	49645802	1.12159	0.157938	7.96488	1.12157	0.0131765	0.00255534	-1.50115
Central nervous system lesion	10029205	Nervous system disorders	49659292	1	7851	12336	49639104	0.512536	0.0721803	3.63941	0.512598	0.463521	0.0898985	-2.63039
Product substitution issue	10077536	Product issues	49659292	1	7851	48348	49603092	0.130679	0.0184045	0.927866	0.13079	5.78217	1.12149	-4.60073
Pancytopenia	10005329	Blood and lymphatic system disorders	49659292	1	7851	44147	49607293	0.143126	0.0201576	1.01625	0.143235	5.12919	0.994839	-4.4696
Hippocampal sclerosis	10029205	Nervous system disorders	49659292	1	7851	96	49651344	65.8771	9.18421	472.528	65.8689	63.2256	12.1592	4.3353
Temporal lobe epilepsy	10029205	Nervous system disorders	49659292	1	7851	376	49651064	16.8196	2.36273	119.734	16.8176	14.8377	2.87165	2.3955
Therapeutic product ineffective	10018065	General disorders and administration site conditions	49659292	1	7851	3224	49648216	1.96148	0.276172	13.9312	1.96136	0.471092	0.0913497	-0.695341
Polyarthritis	10028395	Musculoskeletal and connective tissue disorders	49659292	1	7851	3890	49647550	1.62564	0.228898	11.5453	1.62556	0.240687	0.0466738	-0.96605
Renal disorder	10038359	Renal and urinary disorders	49659292	1	7851	38192	49613248	0.165463	0.0233033	1.17485	0.165569	4.20847	0.816257	-4.26057
Respiratory distress	10038738	Respiratory, thoracic and mediastinal disorders	49659292	1	7851	23042	49628398	0.274337	0.0386363	1.94794	0.27443	1.91916	0.372226	-3.53163
Lymphoedema	10047065	Vascular disorders	49659292	1	7851	5422	49646018	1.16627	0.164229	8.28228	1.16625	0.0236976	0.00459568	-1.44482
Axillary pain	10018065	General disorders and administration site conditions	49659292	1	7851	1197	49650243	5.28326	0.74349	37.543	5.28272	3.4692	0.672425	0.732023
Aspiration	10038738	Respiratory, thoracic and mediastinal disorders	49659292	1	7851	8523	49642917	0.741891	0.104476	5.26819	0.741923	0.0897763	0.0174113	-2.09709
Blood creatinine increased	10022891	Investigations	49659292	1	7851	55124	49596316	0.1146	0.01614	0.813697	0.114713	6.83963	1.32659	-4.78995
Lower respiratory tract infection	10021881	Infections and infestations	49659292	1	7851	32905	49618535	0.192069	0.0270503	1.36377	0.192172	3.398	0.659058	-4.04562
Blood ketone body decreased	10022891	Investigations	49659292	1	7851	37	49651403	170.925	23.4481	1245.95	170.903	164.464	31.2049	5.64972
Adrenocortical insufficiency acute	10014698	Endocrine disorders	49659292	1	7851	1295	49650145	4.88344	0.687267	34.6997	4.88294	3.08544	0.598072	0.618742
Gastric cancer stage IV	10029104	Neoplasms benign, malignant and unspecified (incl cysts and polyps)	49659292	1	7851	2123	49649317	2.97878	0.41934	21.1597	2.97853	1.3137	0.254707	-0.0932262
Gastrointestinal inflammation	10017947	Gastrointestinal disorders	49659292	1	7851	5938	49645502	1.06491	0.149959	7.56237	1.06491	0.00395585	0.00076717	-1.57591
Breast haemorrhage	10038604	Reproductive system and breast disorders	49659292	1	7851	274	49651166	23.081	3.23915	164.466	23.0782	21.0448	4.06966	2.8482
Breast haematoma	10038604	Reproductive system and breast disorders	49659292	1	7851	203	49651237	31.1537	4.3666	222.267	31.1498	29.039	5.60972	3.27595
Neuroprosthesis implantation	10042613	Surgical and medical procedures	49659292	1	7851	42	49651398	150.577	20.7211	1094.21	150.557	145.109	27.6044	5.47841
PT, preferred term; SOC, system organ class; ROR, reporting odds ratio; RORL, the lower limit of the 95% CI for ROR; RORU, the upper limit of the 95% CI for ROR; PRR, proportional reporting ratio; CI,confidence interval; IC, information component; IC025, the lower limit of the 95% CI for IC; EBGM, empirical bayes geometric mean.
