# Supplementary material for: Safety assessment of cenobamate: real-world adverse event analysis from the FAERS database
Source: Front Pharmacol. 2024 Mar 15;15:1369384. doi: 10.3389/fphar.2024.1369384 (PMC10978795; doi:10.3389/fphar.2024.1369384)
Supplement: Supplementary file 2 [file Table2.XLS]

## Sheet: Supplementary Table S2
Supplementary Table S2. The signal strength of adverse events of cenobamate ranked by number of incidence cases at the PTs level in FAERS database.
PTs	SOC	Case reports	ROR	RORL	RORU	PRR	EBGM	IC025
Seizure	Nervous system disorders	648	52.5167	48.4468	56.9286	48.2652	29817.5	3.91594
Product dose omission issue	Injury, poisoning and procedural complications	446	20.893	18.9861	22.9913	19.763	7943.02	2.63424
Fatigue	General disorders and administration site conditions	340	3.58442	3.21521	3.99603	3.47251	605.794	0.129213
Somnolence	Nervous system disorders	334	13.3906	11.9993	14.9433	12.8636	3659.1	2.0163
Dizziness	Nervous system disorders	268	4.26801	3.77834	4.82114	4.15647	647.307	0.388433
Fall	Injury, poisoning and procedural complications	155	3.66231	3.12377	4.2937	3.60976	293.893	0.185099
Feeling abnormal	General disorders and administration site conditions	130	4.03114	3.38939	4.7944	3.98096	291.209	0.326225
Gait disturbance	General disorders and administration site conditions	121	4.85934	4.06033	5.81559	4.79987	364.889	0.595915
Wrong technique in product usage process	Injury, poisoning and procedural complications	110	4.69714	3.89107	5.6702	4.64535	315.388	0.548739
Balance disorder	Nervous system disorders	109	9.64773	7.98474	11.6571	9.52769	831.92	1.58395
Memory impairment	Nervous system disorders	85	4.78146	3.86095	5.92143	4.74052	251.261	0.577973
Hypersomnia	Nervous system disorders	76	21.0773	16.8088	26.4297	20.883	1434.68	2.71342
Product use issue	Injury, poisoning and procedural complications	74	3.27771	2.6069	4.12115	3.25625	115.964	0.0364798
Vision blurred	Eye disorders	70	4.06832	3.21504	5.14806	4.04096	160.442	0.347784
Diplopia	Eye disorders	69	21.2355	16.7481	26.9253	21.0577	1314.43	2.72539
Lethargy	Nervous system disorders	57	7.5381	5.80814	9.78332	7.49064	320.508	1.23736
Generalised tonic-clonic seizure	Nervous system disorders	55	28.8621	22.1252	37.6504	28.667	1462.33	3.16862
Product availability issue	Product issues	51	28.4125	21.5606	37.4419	28.2345	1334.12	3.14677
Dysarthria	Nervous system disorders	46	9.32002	6.9735	12.4561	9.27128	339.158	1.5446
Adverse event	General disorders and administration site conditions	46	3.89314	2.91331	5.20251	3.87619	98.2605	0.287751
Therapy interrupted	Surgical and medical procedures	43	8.4661	6.27235	11.4271	8.42521	281.196	1.40674
Aura	Nervous system disorders	33	141.873	100.408	200.463	141.281	4496.2	5.44293
Disturbance in attention	Nervous system disorders	33	4.57498	3.24972	6.44069	4.55995	91.7339	0.521954
Feeling drunk	General disorders and administration site conditions	32	32.0074	22.599	45.3328	31.8811	952.519	3.32101
Irritability	Psychiatric disorders	31	3.81775	2.68272	5.43299	3.80662	64.177	0.261624
Amnesia	Nervous system disorders	30	3.41858	2.38834	4.89323	3.40934	51.1093	0.102699
Speech disorder	Nervous system disorders	29	4.19912	2.91573	6.04743	4.18731	70.3732	0.399041
Anger	Psychiatric disorders	28	6.0609	4.18127	8.7855	6.04285	117.791	0.927796
Abnormal behaviour	Psychiatric disorders	27	4.80611	3.29331	7.01382	4.79302	81.0415	0.593801
Partial seizures	Nervous system disorders	26	40.556	27.5619	59.6763	40.4251	993.426	3.6614
Therapy cessation	Surgical and medical procedures	26	4.19134	2.85156	6.16059	4.18077	62.9272	0.396781
Sedation	Nervous system disorders	22	7.06365	4.64722	10.7366	7.04666	114.067	1.14924
Petit mal epilepsy	Nervous system disorders	21	32.6236	21.2351	50.1197	32.539	638.731	3.35011
Mood swings	Psychiatric disorders	21	4.83888	3.15264	7.42703	4.82861	63.7366	0.604446
Aphasia	Nervous system disorders	19	4.74477	3.02428	7.44402	4.73571	55.9772	0.57643
Head injury	Injury, poisoning and procedural complications	18	4.49731	2.8315	7.14312	4.48929	48.8071	0.499394
Mental impairment	Nervous system disorders	17	5.37096	3.33649	8.64597	5.3615	60.2895	0.755318
Mood altered	Psychiatric disorders	17	4.86264	3.02078	7.82755	4.85428	52.0081	0.612067
Dysstasia	Nervous system disorders	17	4.39233	2.72866	7.07036	4.38499	44.4128	0.465501
Seizure cluster	Nervous system disorders	16	243.118	147.488	400.755	242.625	3707.83	6.19655
Gait inability	General disorders and administration site conditions	16	4.61417	2.82484	7.53689	4.6068	45.1691	0.536631
Crying	General disorders and administration site conditions	16	3.18785	1.95175	5.20683	3.18339	23.9637	0.00379017
Drug titration error	Injury, poisoning and procedural complications	15	53.9021	32.4101	89.6461	53.801	770.764	4.06996
Slow speech	Nervous system disorders	13	46.7828	27.0979	80.7676	46.707	577.227	3.86757
Coordination abnormal	Nervous system disorders	13	6.62803	3.84574	11.4232	6.61871	61.958	1.05887
Behaviour disorder	Psychiatric disorders	12	23.3606	13.247	41.1955	23.3265	255.506	2.87185
Muscle twitching	Musculoskeletal and connective tissue disorders	12	3.91282	2.22076	6.89412	3.90837	25.9649	0.299576
Epilepsy	Nervous system disorders	12	3.21501	1.82476	5.66444	3.21162	18.2753	0.0164926
Hiccups	Respiratory, thoracic and mediastinal disorders	11	10.8365	5.99567	19.5857	10.8227	97.9113	1.76716
Incorrect route of product administration	Injury, poisoning and procedural complications	11	6.33088	3.50352	11.4399	6.32341	49.2588	0.993064
Eye movement disorder	Eye disorders	10	11.2307	6.03697	20.8928	11.2177	92.9141	1.81873
Drooling	Nervous system disorders	9	10.6926	5.55828	20.5694	10.6814	78.8508	1.74816
Drug level increased	Investigations	9	4.20466	2.18642	8.08587	4.20098	21.9426	0.403614
Head discomfort	Nervous system disorders	9	4.20404	2.1861	8.08467	4.20036	21.9374	0.403401
Focal dyscognitive seizures	Nervous system disorders	8	53.6419	26.7379	107.617	53.5882	409.394	4.06308
Dysphemia	Psychiatric disorders	8	13.7633	6.87529	27.552	13.7503	94.3859	2.11161
Motor dysfunction	Nervous system disorders	8	6.19334	3.09509	12.393	6.18805	34.7689	0.961798
Personality change	Psychiatric disorders	8	6.14001	3.06845	12.2862	6.13477	34.3546	0.949337
Atonic seizures	Nervous system disorders	7	86.6985	41.1096	182.844	86.6221	584.436	4.74626
Staring	Psychiatric disorders	7	21.3501	10.1621	44.8555	21.332	135.202	2.74292
Product supply issue	Product issues	7	10.0112	4.76823	21.019	10.0031	56.6372	1.65357
Dysgraphia	Nervous system disorders	7	7.9459	3.78502	16.6809	7.93971	42.4111	1.32086
Status epilepticus	Nervous system disorders	7	4.84419	2.30794	10.1676	4.84076	21.319	0.607885
Ataxia	Nervous system disorders	7	4.38298	2.08826	9.19928	4.37996	18.249	0.463702
Apathy	Psychiatric disorders	7	3.75554	1.78939	7.88209	3.75309	14.1317	0.241039
Hallucination, auditory	Psychiatric disorders	7	3.42472	1.63179	7.18762	3.42255	11.9998	0.108129
Language disorder	Nervous system disorders	6	21.3304	9.56695	47.5582	21.3149	115.785	2.74157
Face injury	Injury, poisoning and procedural complications	6	12.7492	5.72128	28.4102	12.7403	64.7858	2.00161
Ocular discomfort	Eye disorders	6	5.38422	2.41732	11.9925	5.38086	21.3851	0.760286
Impaired quality of life	Social circumstances	6	3.87091	1.73806	8.62104	3.86871	12.7579	0.284747
SARS-CoV-2 test positive	Investigations	6	3.54348	1.59108	7.89165	3.54154	10.9396	0.157364
Simple partial seizures	Nervous system disorders	5	43.3975	18.0038	104.608	43.3705	205.561	3.75941
Gastrostomy	Surgical and medical procedures	5	29.266	12.1531	70.4757	29.248	135.786	3.19534
Wrong dose	Injury, poisoning and procedural complications	5	18.8873	7.84881	45.45	18.8759	84.3951	2.56671
Reading disorder	Psychiatric disorders	5	16.5287	6.86982	39.768	16.5188	72.7098	2.37501
Skin laceration	Injury, poisoning and procedural complications	5	4.03266	1.67754	9.69417	4.03073	11.3887	0.343834
Euphoric mood	Psychiatric disorders	5	3.57985	1.48923	8.60538	3.57821	9.2848	0.172169
Myoclonus	Nervous system disorders	5	3.2237	1.3411	7.74906	3.22229	7.66073	0.0211243
Head banging	Psychiatric disorders	4	53.1645	19.8665	142.273	53.1379	202.924	4.04844
Myoclonic epilepsy	Nervous system disorders	4	22.4344	8.40317	59.8942	22.4235	81.5847	2.81366
Eye contusion	Injury, poisoning and procedural complications	4	16.443	6.16185	43.8784	16.4351	57.8354	2.36738
Endotracheal intubation	Surgical and medical procedures	4	11.8195	4.43081	31.5291	11.8139	39.5222	1.89259
Clumsiness	Nervous system disorders	4	10.87	4.07518	28.9943	10.865	35.7683	1.77209
Facial bones fracture	Injury, poisoning and procedural complications	4	6.95949	2.60991	18.5579	6.95645	20.3799	1.13011
Decreased interest	Psychiatric disorders	4	4.96448	1.86204	13.236	4.96246	12.6473	0.643463
Screaming	General disorders and administration site conditions	4	4.81428	1.80573	12.8354	4.81234	12.0726	0.599195
Incoherent	Nervous system disorders	4	4.48249	1.68133	11.9505	4.48072	10.8092	0.496295
Bradyphrenia	Psychiatric disorders	4	4.40906	1.65379	11.7547	4.40733	10.5308	0.472493
Hand fracture	Injury, poisoning and procedural complications	4	4.34098	1.62826	11.5731	4.33928	10.2731	0.450067
Affective disorder	Psychiatric disorders	4	4.11974	1.5453	10.9831	4.11815	9.43892	0.374679
Intentional underdose	Injury, poisoning and procedural complications	4	4.11504	1.54354	10.9706	4.11346	9.42129	0.373037
Product packaging quantity issue	Product issues	4	3.82917	1.43635	10.2082	3.82773	8.35199	0.269268
Scratch	Injury, poisoning and procedural complications	4	3.61937	1.35767	9.64875	3.61803	7.57443	0.188052
Groin pain	Musculoskeletal and connective tissue disorders	4	3.40365	1.27677	9.07354	3.40243	6.78271	0.0994823
PT, preferred term; SOC, system organ class; ROR, reporting odds ratio; RORL, the lower limit of the 95% CI for ROR; RORU, the upper limit of the 95% CI for ROR; PRR, proportional reporting ratio; CI,confidence interval; IC, information component; IC025, the lower limit of the 95% CI for IC; EBGM, empirical bayes geometric mean.
